# Supplementary material for: Deep learning methods for inverse problems
Source: PeerJ Comput Sci. 2022 May 2;8:e951. doi: 10.7717/peerj-cs.951 (PMC9137882; doi:10.7717/peerj-cs.951)
Supplement: Supplemental Information 1 — Raw data including the deep learning codes and their weights. The statistical analyses are also reported in the Experiments section of the article. [file peerj-cs-08-951-s001.zip]

Archive with 57 entries (52 files):
- deepLearning/
- deepLearning/denoising_code/
- deepLearning/denoising_code/deep_denoising_fz.py
- deepLearning/denoising_code/deep_denoising_fz_imgnet.py
- deepLearning/denoising_code/deep_denoising_fz_Linnaeus.py
- deepLearning/denoising_code/deep_denoising_f_prev.py
- deepLearning/denoising_code/deep_denoising_z.py
- deepLearning/denoising_code/deep_denoising_z_imgnet.py
- deepLearning/denoising_code/deep_denoising_z_Linnaeus.py
- deepLearning/denoising_code/denoising_deep_reg.m
- deepLearning/denoising_code/denoising_deep_reg_quasi.m
- deepLearning/denoising_code/eval_denoising.m
- deepLearning/denoising_code/eval_denoising_imgnet.m
- deepLearning/denoising_code/eval_denoising_psnr.m
- deepLearning/denoising_code/eval_denoising_psnr_Linnaeus.m
- deepLearning/denoising_code/GA_objective_denoising.m
- deepLearning/denoising_code/generate_texture_for_denoising.m
- deepLearning/denoising_code/prepare_Linnaeus_for_denoising.m
- deepLearning/denoising_code/prepare_tiny_imagenet_for_denoising.m
- deepLearning/denoising_code/statistical_evaluation.m
- deepLearning/denoising_code/visual_test_results_Linnaeus.m
- deepLearning/denoising_code/vizual_test_results.m
- deepLearning/IR_code/
- deepLearning/IR_code/compute_MSEs_for_statistical_analysis.m
- deepLearning/IR_code/compute_MSE_upper_bound.m
- deepLearning/IR_code/deep_IR_fz.py
- deepLearning/IR_code/deep_IR_z.py
- deepLearning/IR_code/DR_compute_MSE_for_statistical_evaluation.m
- deepLearning/IR_code/eval_IR.m
- deepLearning/IR_code/GA_objective_IR.m
- deepLearning/IR_code/generate_data_IR_BE.m
- deepLearning/IR_code/IR_deep_reg.m
- deepLearning/IR_code/IR_deep_reg_quasi.m
- deepLearning/IR_code/plot_heat_maps.m
- deepLearning/IR_code/prepare_out_of_sample_faces_for_exp.m
- deepLearning/IR_code/statistical_evaluation.m
- deepLearning/IR_code/statistical_evaluation_DRq.m
- deepLearning/IR_code/test_forward_function.py
- deepLearning/linreg_code/
- deepLearning/linreg_code/deep_linear_regression.py
- deepLearning/linreg_code/deep_linreg_fz.py
- deepLearning/linreg_code/deep_linreg_inn.py
- deepLearning/linreg_code/deep_linreg_z.py
- deepLearning/linreg_code/eval_lin_reg.m
- deepLearning/linreg_code/GA_objective_linreg.m
- deepLearning/linreg_code/linreg_deep_reg.m
- deepLearning/linreg_code/linreg_deep_reg_NM.m
- deepLearning/linreg_code/lin_reg_poly_fit.m
- deepLearning/linreg_code/samples_test.mat
- deepLearning/linreg_code/samples_test2.mat
- deepLearning/linreg_code/save_test_sample.m
- deepLearning/linreg_code/statistical_evaluation.m
- deepLearning/linreg_code/statistical_evaluation_large_test_data.m
- deepLearning/linreg_code/x_data_test.mat
- deepLearning/linreg_code/x_data_test2.mat
- deepLearning/tracking_code.py/
- deepLearning/tracking_code.py/tracking.py
