# Supplementary material for: Deep learning methods for inverse problems
Source: PeerJ Comput Sci. 2022 May 2;8:e951. doi: 10.7717/peerj-cs.951 (PMC9137882; doi:10.7717/peerj-cs.951)
Supplement: Supplemental Information 1 — Raw data including the deep learning codes and their weights. The statistical analyses are also reported in the Experiments section of the article. [file peerj-cs-08-951-s001.zip › deepLearning/denoising_code/deep_denoising_fz_Linnaeus.py]

# -*- coding: utf-8 -*-
"""
Created on Wed Aug  7 20:25:48 2019

@author: Nezam Avaran
"""
import numpy as np
from random import seed
from random import random
import matplotlib.pyplot as plt
from keras.models import Model ,load_model
from keras import backend as K
from keras.layers import *
from keras.layers.merge import concatenate as concat
import numpy as np
import scipy.io as sio
import h5py
from keras.callbacks import EarlyStopping
from keras.losses import *
from mpl_toolkits.mplot3d import Axes3D
import matplotlib.pyplot as plt
import keras
from os import listdir,makedirs
from os.path import isfile, join
from keras.callbacks import ModelCheckpoint
from PIL import Image
import sys
import tensorflow as tf
from matplotlib.pyplot import imshow
import matplotlib.pyplot as plt
from sklearn.metrics import mean_squared_error as msqe

# seed random number generator
#seed(1)
#trdata_path_landmark = 'F:\\Kamyab_data\\IR_BE\\deepLearning\\trdata\\input_data\\'
#trdata_path_alpha = 'F:\\Kamyab_data\\IR_BE\\deepLearning\\trdata\\output_data\\'
#tstdata_path_landmark = 'F:\\Kamyab_data\\IR_BE\\deepLearning\\tstdata\\input_data\\'
#tstdata_path_alpha = 'F:\\Kamyab_data\\IR_BE\\deepLearning\\tstdata\\output_data\\'
#data_path = 'F:\\Kamyab_data\\IR_BE\\deepLearning\\Linear_regression\\NN\\training\\'
data_path = 'F:\\Kamyab_data\\IR_BE\\deepLearning\\denoising\\training\\'
#file_list = [f for f in listdir(trdata_path_landmark) if isfile(join(trdata_path_landmark, f))]
#file_list_test = [f for f in listdir(tstdata_path_landmark) if isfile(join(tstdata_path_landmark, f))]

#data_path_load = r'E:/Kamyab_data/denoising/'
data_path_load = r'F:\\Kamyab_data\\IR_BE\\deepLearning\\denoising\\data\\'

bs=20

#f = h5py.File(data_path_load + 'data.mat')
#data = f.get('data')
#trdata= np.array(data)
#trdata = np.transpose(trdata)
#trdata=trdata.astype(np.float32)
#trdata=np.reshape(trdata,(5000,64,64,1));
##trdata=np.expand_dims(trdata, axis=1)
#
#f = h5py.File(data_path_load + 'data_noisy.mat')
#data = f.get('data_noisy')
#
#trdata_noisy= np.array(data)
#trdata_noisy = np.transpose(trdata_noisy)
#trdata_noisy=trdata_noisy.astype(np.float32)
#trdata_noisy=np.reshape(trdata_noisy,(5000,64,64,1));
##trdata_noisy=np.expand_dims(trdata_noisy, axis=1)
##trdata_noisy=np.reshape(trdata_noisy, (trdata_noisy.shape[0],trdata_noisy.shape[1],81))
#print(trdata_noisy.shape)
#f.close()

trdata = sio.loadmat(data_path_load + 'data_GT_Linnaeus.mat')['data_grid']
trdata = np.array(trdata)
#trdata = np.expand_dims(trdata , axis = -1)

trdata_noisy = sio.loadmat(data_path_load + 'data_noisy_Linnaeus.mat')['data_grid_noisy']
trdata_noisy = np.array(trdata_noisy)
#trdata_noisy = np.expand_dims(trdata_noisy , axis = -1)

def forward(zhat):
    return zhat + 0.03*K.random_normal(shape=(bs, 64,64,3), mean=0., stddev=1.)

def tapered_loss(y_true, y_pred):
    return 10 - K.log(K.exp(-K.square(y_true-y_pred)) + 10)

def reg_loss(y_true, y_pred):
    recon = K.mean(mean_squared_error(y_true, y_pred))
    reg = K.sqrt(K.sum(K.square(x_clean)))
    return recon #+ 0.01*reg

def reg_loss_test(y_true, y_pred):
    recon = K.mean(mean_squared_error(y_true, y_pred))
    reg = K.sqrt(K.sum(K.square(x_clean2)))
    return recon #+ 0.01*reg

viz_path='F:/Kamyab_data/IR_BE/deepLearning/denoising/code/Linnaeus_test_samples/'
test_sample_noisy1 = sio.loadmat(viz_path + '1_noisy.mat')['f_noisy']    
test_sample_noisy1 = np.array(test_sample_noisy1)
test_sample_noisy1 = np.expand_dims(test_sample_noisy1, axis = 0)
test_sample_clean1 = sio.loadmat(viz_path +'1_clean.mat')['ff']    
test_sample_clean1 = np.array(test_sample_clean1)
test_sample_clean1 = np.expand_dims(test_sample_clean1, axis = 0)

test_sample_noisy2 = sio.loadmat(viz_path + '2_noisy.mat')['f_noisy']    
test_sample_noisy2 = np.array(test_sample_noisy2)
test_sample_noisy2 = np.expand_dims(test_sample_noisy2, axis = 0)
test_sample_clean2 = sio.loadmat(viz_path +'2_clean.mat')['ff']    
test_sample_clean2 = np.array(test_sample_clean2)
test_sample_clean2 = np.expand_dims(test_sample_clean2, axis = 0)

test_sample_noisy3 = sio.loadmat(viz_path + '3_noisy.mat')['f_noisy']    
test_sample_noisy3 = np.array(test_sample_noisy3)
test_sample_noisy3 = np.expand_dims(test_sample_noisy3, axis = 0)
test_sample_clean3 = sio.loadmat(viz_path +'3_clean.mat')['ff']    
test_sample_clean3 = np.array(test_sample_clean3)
test_sample_clean3 = np.expand_dims(test_sample_clean3, axis = 0)

test_sample_noisy4 = sio.loadmat(viz_path + '4_noisy.mat')['f_noisy']    
test_sample_noisy4 = np.array(test_sample_noisy4)
test_sample_noisy4 = np.expand_dims(test_sample_noisy4, axis = 0)
test_sample_clean4 = sio.loadmat(viz_path +'4_clean.mat')['ff']    
test_sample_clean4 = np.array(test_sample_clean4)
test_sample_clean4 = np.expand_dims(test_sample_clean4, axis = 0)

test_sample_noisy5 = sio.loadmat(viz_path + '5_noisy.mat')['f_noisy']    
test_sample_noisy5 = np.array(test_sample_noisy5)
test_sample_noisy5 = np.expand_dims(test_sample_noisy5, axis = 0)
test_sample_clean5 = sio.loadmat(viz_path +'6_clean.mat')['ff']    
test_sample_clean5 = np.array(test_sample_clean5)
test_sample_clean5 = np.expand_dims(test_sample_clean5, axis = 0)

test_sample_noisy6 = sio.loadmat(viz_path + '6_noisy.mat')['f_noisy']    
test_sample_noisy6 = np.array(test_sample_noisy6)
test_sample_noisy6 = np.expand_dims(test_sample_noisy6, axis = 0)
test_sample_clean6 = sio.loadmat(viz_path +'6_clean.mat')['ff']    
test_sample_clean6 = np.array(test_sample_clean6)
test_sample_clean6 = np.expand_dims(test_sample_clean6, axis = 0)

test_sample_noisy7 = sio.loadmat(viz_path + '7_noisy.mat')['f_noisy']    
test_sample_noisy7 = np.array(test_sample_noisy7)
test_sample_noisy7 = np.expand_dims(test_sample_noisy7, axis = 0)
test_sample_clean7 = sio.loadmat(viz_path +'7_clean.mat')['ff']    
test_sample_clean7 = np.array(test_sample_clean7)
test_sample_clean7 = np.expand_dims(test_sample_clean7, axis = 0)


statistical_test_run_num = 10
MSE_z = np.zeros(statistical_test_run_num)
clean_pred_z = np.zeros((statistical_test_run_num,500,64,64,3))
pred_1_fz = np.zeros((statistical_test_run_num,64,64,3))
pred_2_fz = np.zeros((statistical_test_run_num,64,64,3))
pred_3_fz = np.zeros((statistical_test_run_num,64,64,3))
pred_4_fz = np.zeros((statistical_test_run_num,64,64,3))
pred_5_fz = np.zeros((statistical_test_run_num,64,64,3))
pred_6_fz = np.zeros((statistical_test_run_num,64,64,3))
pred_7_fz = np.zeros((statistical_test_run_num,64,64,3))
for j in range(statistical_test_run_num):

    conv1 = Conv2D(name = 'enc_2d_h1', filters=4, kernel_size=3, strides=(2,2), padding='same', data_format='channels_last', dilation_rate=(1, 1), activation='tanh', use_bias=True, kernel_initializer='glorot_uniform', bias_initializer='zeros', kernel_regularizer=None, bias_regularizer=None, activity_regularizer=None, kernel_constraint=None, bias_constraint=None)
    
    conv2 = Conv2D(name = 'enc_2d_h2', filters=8, kernel_size=3, strides=(2,2), padding='same', data_format='channels_last', dilation_rate=(1, 1), activation='tanh', use_bias=True, kernel_initializer='glorot_uniform', bias_initializer='zeros', kernel_regularizer=None, bias_regularizer=None, activity_regularizer=None, kernel_constraint=None, bias_constraint=None)
    
    conv3 = Conv2D(name = 'enc_2d_h3', filters=16, kernel_size=3, strides=(2,2), padding='same', data_format='channels_last', dilation_rate=(1, 1), activation='tanh', use_bias=True, kernel_initializer='glorot_uniform', bias_initializer='zeros', kernel_regularizer=None, bias_regularizer=None, activity_regularizer=None, kernel_constraint=None, bias_constraint=None)
    
    conv4 = Conv2D(name = 'enc_2d_h4', filters=32, kernel_size=3, strides=(2,2), padding='same', data_format='channels_last', dilation_rate=(1, 1), activation='tanh', use_bias=True, kernel_initializer='glorot_uniform', bias_initializer='zeros', kernel_regularizer=None, bias_regularizer=None, activity_regularizer=None, kernel_constraint=None, bias_constraint=None)
    
    deconv1 = Conv2DTranspose(name = 'dec_2d_h1', filters=32, kernel_size=3, strides=(2,2), padding='same', output_padding=None,  data_format='channels_last',  activation='relu', use_bias=True, kernel_initializer='glorot_uniform', bias_initializer='zeros', kernel_regularizer=None, bias_regularizer=None, activity_regularizer=None, kernel_constraint=None, bias_constraint=None)
    
    deconv2 = Conv2DTranspose(name = 'dec_2d_h2', filters=16, kernel_size=3, strides=(2,2), padding='same', output_padding=None,  data_format='channels_last',  activation='relu', use_bias=True, kernel_initializer='glorot_uniform', bias_initializer='zeros', kernel_regularizer=None, bias_regularizer=None, activity_regularizer=None, kernel_constraint=None, bias_constraint=None)
    
    deconv3 = Conv2DTranspose(name = 'dec_2d_h3', filters=8, kernel_size=3, strides=(2,2), padding='same', output_padding=None,  data_format='channels_last',  activation='relu', use_bias=True, kernel_initializer='glorot_uniform', bias_initializer='zeros', kernel_regularizer=None, bias_regularizer=None, activity_regularizer=None, kernel_constraint=None, bias_constraint=None)
    
    deconv4 = Conv2DTranspose(name = 'dec_2d_h4', filters=4, kernel_size=3, strides=(2,2), padding='same', output_padding=None,  data_format='channels_last',  activation='relu', use_bias=True, kernel_initializer='glorot_uniform', bias_initializer='zeros', kernel_regularizer=None, bias_regularizer=None, activity_regularizer=None, kernel_constraint=None, bias_constraint=None)
    
    conv_out = Conv2D(name = 'clean_out', filters=3, kernel_size=3, strides=(2,2), padding='same', data_format='channels_last', dilation_rate=(1, 1), activation='relu', use_bias=True, kernel_initializer='glorot_uniform', bias_initializer='zeros', kernel_regularizer=None, bias_regularizer=None, activity_regularizer=None, kernel_constraint=None, bias_constraint=None)
    
    forward_out = Lambda(forward, output_shape = (64,64,3),name='forward')
    
    
    x = conv1(input_noisy)
    xx = conv2(x)
    x = conv3(x)
    x = conv4(x)
    x = deconv1(x)
    x = concatenate([x,xx])
    x = deconv2(x)
    x = deconv3(x)
    x = deconv4(x)
    x_clean = conv_out(x)
    y = forward_out(x_clean)
    denoiser = Model(inputs = input_noisy , outputs = y)
    
    
    x2 = conv1(input_noisy)
    xx2 = conv2(x2)
    x2 = conv3(x2)
    x2 = conv4(x2)
    x2 = deconv1(x2)
    x2 = concatenate([x2,xx2])
    x2 = deconv2(x2)
    x2 = deconv3(x2)
    x2 = deconv4(x2)
    x_clean2 = conv_out(x2)
    
    denoiser_test = Model(inputs = input_noisy , outputs = x_clean2)
    
    denoiser_test.summary()
    
    
    
    denoiser.compile(optimizer = 'Adam' , loss = reg_loss)
    
    #denoiser.load_weights(data_path+'denoiser_quadratic_DNN_fz_w_imgnet.h5')
    
    history_denoising_quad = denoiser.fit(trdata_noisy, trdata_noisy, batch_size=bs, epochs = 100,validation_split=0.2)#, epochs = 20, batch_size = 10)#fit_generator(Generator_IR(batch_size,trdata_path_landmark,trdata_path_alpha), steps_per_epoch =1000, epochs =10,validation_data=Generator_IR_Test(batch_size,tstdata_path_landmark,tstdata_path_alpha), validation_steps=100)#,callbacks=[checkpointer])
    
    denoiser.save_weights(data_path+'denoiser_w_fz_imgnet.h5')
    
    
    test_noisy = sio.loadmat(data_path_load + 'test_data_noisy_Linnaeus.mat')['test_data_grid_noisy']
    test_noisy = np.array(test_noisy)
#    test_noisy = np.expand_dims(test_noisy , axis = -1)
    test_clean = sio.loadmat(data_path_load +'test_data_GT_Linnaeus.mat')['test_data_grid']
    test_clean = np.array(test_clean)
#    test_clean = np.expand_dims(test_clean , axis = -1)
    
    
    clean_pred_fz[j,:,:,:,:] = np.squeeze(denoiser_test.predict(test_noisy))
    pred_1_fz[j,:,:,:] = np.squeeze(denoiser_test.predict(test_sample_noisy1))
    pred_2_fz[j,:,:,:] = np.squeeze(denoiser_test.predict(test_sample_noisy2))
    pred_3_fz[j,:,:,:] = np.squeeze(denoiser_test.predict(test_sample_noisy3))
    pred_4_fz[j,:,:,:] = np.squeeze(denoiser_test.predict(test_sample_noisy4))
    pred_5_fz[j,:,:,:] = np.squeeze(denoiser_test.predict(test_sample_noisy5))
    pred_6_fz[j,:,:,:] = np.squeeze(denoiser_test.predict(test_sample_noisy6))
    pred_7_fz[j,:,:,:] = np.squeeze(denoiser_test.predict(test_sample_noisy7))


#sio.savemat('clean_pred_fz.mat', {'clean_pred_fz': clean_pred_fz})
res_path = 'F:\\Kamyab_data\\IR_BE\\deepLearning\\denoising\\result\\'


sio.savemat(res_path + 'clean_pred_fz_Linnaeus.mat', {'clean_pred_ffz': clean_pred_fz})
sio.savemat(res_path + 'pred_1_fz_Linnaeus.mat', {'pred_1_fz': pred_1_fz})
sio.savemat(res_path + 'pred_2_fz_Linnaeus.mat', {'pred_2_fz': pred_2_fz})
sio.savemat(res_path + 'pred_3_fz_Linnaeus.mat', {'pred_3_fz': pred_3_fz})
sio.savemat(res_path + 'pred_4_fz_Linnaeus.mat', {'pred_4_fz': pred_4_fz})
sio.savemat(res_path + 'pred_5_fz_Linnaeus.mat', {'pred_5_fz': pred_5_fz})
sio.savemat(res_path + 'pred_6_fz_Linnaeus.mat', {'pred_6_fz': pred_6_fz})
sio.savemat(res_path + 'pred_7_fz_Linnaeus.mat', {'pred_7_fz': pred_7_fz})

#E_n = np.sum((np.squeeze(clean_pred_n[0,:,:,0])-test_img_clean)**2)
#print('MSE_n=' + str(MSE_n))
#
#
#test_img_noisy = sio.loadmat('test_noisy_outlier3.mat')['f_noisy_outlier']
#in_noisy = np.array(test_img_noisy)
#in_noisy = np.expand_dims(in_noisy , axis = -1)
#in_noisy = np.tile(in_noisy, (batch_size, 1,1,1))
#clean_pred_o = denoiser_test.predict(in_noisy)
#MSE_o = np.sqrt(np.sum((np.squeeze(clean_pred_o[0,:,:,0])-test_img_clean)**2))
#print('MSE_o=' + str(MSE_o))
#
#plt.subplot(1,3,2)
#imshow(clean_pred_n[0,:,:,0])#/max(clean_pred[0,:,:,0].all()))
#plt.axis('off')
#plt.subplot(1,3,3)
#imshow(clean_pred_o[0,:,:,0])#
#plt.axis('off')
#sio.savemat('clean_n_r3.mat',{'f': clean_pred_n})
#sio.savemat('clean_o_r3.mat',{'f': clean_pred_o})
