# Supplementary material for: Deep learning methods for inverse problems
Source: PeerJ Comput Sci. 2022 May 2;8:e951. doi: 10.7717/peerj-cs.951 (PMC9137882; doi:10.7717/peerj-cs.951)
Supplement: Supplemental Information 1 — Raw data including the deep learning codes and their weights. The statistical analyses are also reported in the Experiments section of the article. [file peerj-cs-08-951-s001.zip › deepLearning/denoising_code/deep_denoising_z.py]

# -*- coding: utf-8 -*-
"""
Created on Wed Aug  7 20:25:48 2019

@author: Nezam Avaran
"""
import numpy as np
from random import seed
from random import random
import matplotlib.pyplot as plt
from keras.models import Model ,load_model
from keras import backend as K
from keras.layers import *
from keras.layers.merge import concatenate as concat
import numpy as np
import scipy.io as sio
import h5py
from keras.callbacks import EarlyStopping
from keras.losses import *
from mpl_toolkits.mplot3d import Axes3D
import matplotlib.pyplot as plt
import keras
from os import listdir,makedirs
from os.path import isfile, join
from keras.callbacks import ModelCheckpoint
from PIL import Image
import sys
import tensorflow as tf
from matplotlib.pyplot import imshow
import matplotlib.pyplot as plt
from sklearn.metrics import mean_squared_error as msqe

# seed random number generator
#seed(1)
#trdata_path_landmark = 'F:\\Kamyab_data\\IR_BE\\deepLearning\\trdata\\input_data\\'
#trdata_path_alpha = 'F:\\Kamyab_data\\IR_BE\\deepLearning\\trdata\\output_data\\'
#tstdata_path_landmark = 'F:\\Kamyab_data\\IR_BE\\deepLearning\\tstdata\\input_data\\'
#tstdata_path_alpha = 'F:\\Kamyab_data\\IR_BE\\deepLearning\\tstdata\\output_data\\'
#data_path = 'F:\\Kamyab_data\\IR_BE\\deepLearning\\Linear_regression\\NN\\training\\'
data_path = 'F:\\Kamyab_data\\IR_BE\\deepLearning\\denoising\\training\\'
#file_list = [f for f in listdir(trdata_path_landmark) if isfile(join(trdata_path_landmark, f))]
#file_list_test = [f for f in listdir(tstdata_path_landmark) if isfile(join(tstdata_path_landmark, f))]

#data_path_load = r'E:/Kamyab_data/denoising/'
data_path_load = r'F:\\Kamyab_data\\IR_BE\\deepLearning\\denoising\\data\\'
bs=20


trdata = sio.loadmat(data_path_load + 'data_grid.mat')['data_grid']
trdata = np.array(trdata)
trdata = np.expand_dims(trdata , axis = -1)

trdata_noisy = sio.loadmat(data_path_load + 'data_grid_noisy.mat')['data_grid_noisy']
trdata_noisy = np.array(trdata_noisy)
trdata_noisy = np.expand_dims(trdata_noisy , axis = -1)

def forward(zhat):
    return zhat + 0.03*K.random_normal(shape=(bs, 64,64,1), mean=0., stddev=1.)

def tapered_loss(y_true, y_pred):
    return 10 - K.log(K.exp(-K.square(y_true-y_pred)) + 10)

def reg_loss(y_true, y_pred):
    recon = K.mean(mean_squared_error(y_true, y_pred))
    reg = K.sqrt(K.sum(K.square(x_clean)))
    return recon #+ 0.01*reg

def reg_loss_test(y_true, y_pred):
    recon = K.mean(mean_squared_error(y_true, y_pred))
    reg = K.sqrt(K.sum(K.square(x_clean2)))
    return recon #+ 0.01*reg

test_noisy = sio.loadmat(data_path_load + 'test_data_grid_noisy.mat')['test_data_grid_noisy']
test_noisy = np.array(test_noisy)
test_noisy = np.expand_dims(test_noisy , axis = -1)
test_clean = sio.loadmat(data_path_load +'test_data_grid.mat')['test_data_grid']
test_clean = np.array(test_clean)
test_clean = np.expand_dims(test_clean , axis = -1)

test_sample_noisy1 = sio.loadmat('test_sample_noisy_u_10_sigma_2.mat')['test_sample_noisy_u_10_s_2']    
test_sample_noisy1 = np.array(test_sample_noisy1)
test_sample_noisy1 = np.expand_dims(test_sample_noisy1, axis = -1)
test_sample_clean1 = sio.loadmat('test_sample_clean_u_10_sigma_2.mat')['test_sample_clean_u_10_s_2']    
test_sample_clean1 = np.array(test_sample_clean1)
test_sample_clean1 = np.expand_dims(test_sample_clean1, axis = -1)


test_sample_noisy2 = sio.loadmat('test_sample_noisy_u_50_sigma_2.mat')['test_sample_noisy_u_50_s_2']    
test_sample_noisy2 = np.array(test_sample_noisy2)
test_sample_noisy2 = np.expand_dims(test_sample_noisy2, axis = -1)
test_sample_clean2 = sio.loadmat('test_sample_clean_u_50_sigma_2.mat')['test_sample_clean_u_50_s_2']    
test_sample_clean2 = np.array(test_sample_clean2)
test_sample_clean2 = np.expand_dims(test_sample_clean2, axis = -1)

test_sample_noisy3 = sio.loadmat('test_sample_noisy_u_100_sigma_2.mat')['test_sample_noisy_u_100_s_2']    
test_sample_noisy3 = np.array(test_sample_noisy3)
test_sample_noisy3 = np.expand_dims(test_sample_noisy3, axis = -1)
test_sample_clean3 = sio.loadmat('test_sample_clean_u_100_sigma_2.mat')['test_sample_clean_u_100_s_2']    
test_sample_clean3 = np.array(test_sample_clean3)
test_sample_clean3 = np.expand_dims(test_sample_clean3, axis = -1)

test_sample_noisy4 = sio.loadmat('test_sample_noisy_u_150_sigma_2.mat')['test_sample_noisy_u_150_s_2']    
test_sample_noisy4 = np.array(test_sample_noisy4)
test_sample_noisy4 = np.expand_dims(test_sample_noisy4, axis = -1)
test_sample_clean4 = sio.loadmat('test_sample_clean_u_150_sigma_2.mat')['test_sample_clean_u_150_s_2']    
test_sample_clean4 = np.array(test_sample_clean4)
test_sample_clean4 = np.expand_dims(test_sample_clean4, axis = -1)

test_sample_noisy5 = sio.loadmat('test_sample_noisy_u_200_sigma_2.mat')['test_sample_noisy_u_200_s_2']    
test_sample_noisy5 = np.array(test_sample_noisy5)
test_sample_noisy5 = np.expand_dims(test_sample_noisy5, axis = -1)
test_sample_clean5 = sio.loadmat('test_sample_clean_u_200_sigma_2.mat')['test_sample_clean_u_200_s_2']    
test_sample_clean5 = np.array(test_sample_clean5)
test_sample_clean5 = np.expand_dims(test_sample_clean5, axis = -1)

test_sample_noisy6 = sio.loadmat('test_sample_noisy_u_100_sigma_1.mat')['test_sample_noisy_u_100_s_1']    
test_sample_noisy6 = np.array(test_sample_noisy6)
test_sample_noisy6 = np.expand_dims(test_sample_noisy6, axis = -1)
test_sample_clean6 = sio.loadmat('test_sample_clean_u_100_sigma_1.mat')['test_sample_clean_u_100_s_1']    
test_sample_clean6 = np.array(test_sample_clean6)
test_sample_clean6 = np.expand_dims(test_sample_clean6, axis = -1)

test_sample_noisy7 = sio.loadmat('test_sample_noisy_u_100_sigma_3.mat')['test_sample_noisy_u_100_s_3']    
test_sample_noisy7 = np.array(test_sample_noisy7)
test_sample_noisy7 = np.expand_dims(test_sample_noisy7, axis = -1)
test_sample_clean7 = sio.loadmat('test_sample_clean_u_100_sigma_3.mat')['test_sample_clean_u_100_s_3']    
test_sample_clean7 = np.array(test_sample_clean7)
test_sample_clean7 = np.expand_dims(test_sample_clean7, axis = -1)

#test_sample_noisy3 = sio.loadmat('test_sample_noisy_u_100_sigma_2.mat')['test_sample_noisy_u_100_s_2']    
#test_sample_noisy3 = np.array(test_sample_noisy3)
#test_sample_noisy3 = np.expand_dims(test_sample_noisy3, axis = -1)
#test_sample_clean3 = sio.loadmat('test_sample_clean_u_100_sigma_2.mat')['test_sample_clean_u_100_s_2']    
#test_sample_clean3 = np.array(test_sample_clean3)
#test_sample_clean3 = np.expand_dims(test_sample_clean3, axis = -1)


input_shape = (64,64,1)
input_noisy = Input(input_shape,name='noisy_in') 

statistical_test_run_num = 5
MSE_z = np.zeros(statistical_test_run_num)
clean_pred_z = np.zeros((statistical_test_run_num,500,64,64))
pred_u_10_s_2_z = np.zeros((statistical_test_run_num,64,64))
pred_u_50_s_2_z = np.zeros((statistical_test_run_num,64,64))
pred_u_100_s_2_z = np.zeros((statistical_test_run_num,64,64))
pred_u_150_s_2_z = np.zeros((statistical_test_run_num,64,64))
pred_u_200_s_2_z = np.zeros((statistical_test_run_num,64,64))
pred_u_100_s_1_z = np.zeros((statistical_test_run_num,64,64))
pred_u_100_s_3_z = np.zeros((statistical_test_run_num,64,64))

for j in range(statistical_test_run_num):

    conv1 = Conv2D(name = 'enc_2d_h1', filters=4, kernel_size=3, strides=(2,2), padding='same', data_format='channels_last', dilation_rate=(1, 1), activation='tanh', use_bias=True, kernel_initializer='glorot_uniform', bias_initializer='zeros', kernel_regularizer=None, bias_regularizer=None, activity_regularizer=None, kernel_constraint=None, bias_constraint=None)
    
    conv2 = Conv2D(name = 'enc_2d_h2', filters=8, kernel_size=3, strides=(2,2), padding='same', data_format='channels_last', dilation_rate=(1, 1), activation='tanh', use_bias=True, kernel_initializer='glorot_uniform', bias_initializer='zeros', kernel_regularizer=None, bias_regularizer=None, activity_regularizer=None, kernel_constraint=None, bias_constraint=None)
    
    conv3 = Conv2D(name = 'enc_2d_h3', filters=16, kernel_size=3, strides=(2,2), padding='same', data_format='channels_last', dilation_rate=(1, 1), activation='tanh', use_bias=True, kernel_initializer='glorot_uniform', bias_initializer='zeros', kernel_regularizer=None, bias_regularizer=None, activity_regularizer=None, kernel_constraint=None, bias_constraint=None)
    
    conv4 = Conv2D(name = 'enc_2d_h4', filters=32, kernel_size=3, strides=(2,2), padding='same', data_format='channels_last', dilation_rate=(1, 1), activation='tanh', use_bias=True, kernel_initializer='glorot_uniform', bias_initializer='zeros', kernel_regularizer=None, bias_regularizer=None, activity_regularizer=None, kernel_constraint=None, bias_constraint=None)
    
    deconv1 = Conv2DTranspose(name = 'dec_2d_h1', filters=32, kernel_size=3, strides=(2,2), padding='same', output_padding=None,  data_format='channels_last',  activation='relu', use_bias=True, kernel_initializer='glorot_uniform', bias_initializer='zeros', kernel_regularizer=None, bias_regularizer=None, activity_regularizer=None, kernel_constraint=None, bias_constraint=None)
    
    deconv2 = Conv2DTranspose(name = 'dec_2d_h2', filters=16, kernel_size=3, strides=(2,2), padding='same', output_padding=None,  data_format='channels_last',  activation='relu', use_bias=True, kernel_initializer='glorot_uniform', bias_initializer='zeros', kernel_regularizer=None, bias_regularizer=None, activity_regularizer=None, kernel_constraint=None, bias_constraint=None)
    
    deconv3 = Conv2DTranspose(name = 'dec_2d_h3', filters=8, kernel_size=3, strides=(2,2), padding='same', output_padding=None,  data_format='channels_last',  activation='relu', use_bias=True, kernel_initializer='glorot_uniform', bias_initializer='zeros', kernel_regularizer=None, bias_regularizer=None, activity_regularizer=None, kernel_constraint=None, bias_constraint=None)
    
    deconv4 = Conv2DTranspose(name = 'dec_2d_h4', filters=4, kernel_size=3, strides=(2,2), padding='same', output_padding=None,  data_format='channels_last',  activation='relu', use_bias=True, kernel_initializer='glorot_uniform', bias_initializer='zeros', kernel_regularizer=None, bias_regularizer=None, activity_regularizer=None, kernel_constraint=None, bias_constraint=None)
    
    conv_out = Conv2D(name = 'clean_out', filters=1, kernel_size=3, strides=(2,2), padding='same', data_format='channels_last', dilation_rate=(1, 1), activation='relu', use_bias=True, kernel_initializer='glorot_uniform', bias_initializer='zeros', kernel_regularizer=None, bias_regularizer=None, activity_regularizer=None, kernel_constraint=None, bias_constraint=None)
    
    forward_out = Lambda(forward, output_shape = (64,64,),name='forward')
    
        
    x2 = conv1(input_noisy)
    xx2 = conv2(x2)
    x2 = conv3(x2)
    x2 = conv4(x2)
    x2 = deconv1(x2)
    x2 = concatenate([x2,xx2])
    x2 = deconv2(x2)
    x2 = deconv3(x2)
    x2 = deconv4(x2)
    x_clean2 = conv_out(x2)
    
    
    denoiser_test = Model(inputs = input_noisy , outputs = x_clean2)
    
     
    
    
    save_path = 'F:\\Kamyab_data\\IR_BE\\deepLearning\\denoising\\result\\'
    denoiser_test.compile(optimizer = 'Adam' , loss = reg_loss_test)
    
    #    denoiser_test.load_weights(data_path+'denoiser_w_z_no_noise.h5')
    
    history_tstdenoising = denoiser_test.fit(trdata_noisy, trdata, batch_size = bs, epochs = 20, validation_split=0.2)#fit_generator(Generator_IR(batch_size,trdata_path_landmark,trdata_path_alpha), steps_per_epoch =1000, epochs =10,validation_data=Generator_IR_Test(batch_size,tstdata_path_landmark,tstdata_path_alpha), validation_steps=100)#,callbacks=[checkpointer])
    
    denoiser_test.save_weights(data_path+'denoiser_w_z.h5')
    
    clean_pred_z[j,:,:,:] = np.squeeze(denoiser_test.predict(test_noisy))
    pred_u_10_s_2_z[j,:,:] = np.squeeze(denoiser_test.predict(np.expand_dims(test_sample_noisy1, axis=0)))
    pred_u_50_s_2_z[j,:,:] = np.squeeze(denoiser_test.predict(np.expand_dims(test_sample_noisy2, axis=0)))
    pred_u_100_s_2_z[j,:,:] = np.squeeze(denoiser_test.predict(np.expand_dims(test_sample_noisy3, axis=0)))
    pred_u_150_s_2_z[j,:,:] = np.squeeze(denoiser_test.predict(np.expand_dims(test_sample_noisy4, axis=0)))
    pred_u_200_s_2_z[j,:,:] = np.squeeze(denoiser_test.predict(np.expand_dims(test_sample_noisy5, axis=0)))
    pred_u_100_s_1_z[j,:,:] = np.squeeze(denoiser_test.predict(np.expand_dims(test_sample_noisy6, axis=0)))
    pred_u_100_s_3_z[j,:,:] = np.squeeze(denoiser_test.predict(np.expand_dims(test_sample_noisy7, axis=0)))

#sio.savemat('clean_pred_fz.mat', {'clean_pred_fz': clean_pred_fz})
res_path = 'F:\\Kamyab_data\\IR_BE\\deepLearning\\denoising\\result\\'


sio.savemat(res_path + 'clean_pred_z.mat', {'clean_pred_z': clean_pred_z})
sio.savemat(res_path + 'pred_u_10_s_2_z.mat', {'pred_u_10_s_2_z': pred_u_10_s_2_z})
sio.savemat(res_path + 'pred_u_50_s_2_z.mat', {'pred_u_50_s_2_z': pred_u_50_s_2_z})
sio.savemat(res_path + 'pred_u_100_s_2_z.mat', {'pred_u_100_s_2_z': pred_u_100_s_2_z})
sio.savemat(res_path + 'pred_u_150_s_2_z.mat', {'pred_u_150_s_2_z': pred_u_150_s_2_z})
sio.savemat(res_path + 'pred_u_200_s_2_z.mat', {'pred_u_200_s_2_z': pred_u_200_s_2_z})
sio.savemat(res_path + 'pred_u_100_s_1_z.mat', {'pred_u_100_s_1_z': pred_u_100_s_1_z})
sio.savemat(res_path + 'pred_u_100_s_3_z.mat', {'pred_u_100_s_3_z': pred_u_100_s_3_z})
