# Supplementary material for: Deep learning methods for inverse problems
Source: PeerJ Comput Sci. 2022 May 2;8:e951. doi: 10.7717/peerj-cs.951 (PMC9137882; doi:10.7717/peerj-cs.951)
Supplement: Supplemental Information 1 — Raw data including the deep learning codes and their weights. The statistical analyses are also reported in the Experiments section of the article. [file peerj-cs-08-951-s001.zip › deepLearning/denoising_code/denoising_deep_reg.m]

function zhat = denoising_deep_reg(input)
% clear
global y_t
% % load test_noisy_normal
% load test_data_grid_noisy

y_t = input;
% y_t = f_noisy(:)';
%     for j = 1 : 10
%         y_t(randi(216)) = -50e+04 + rand*(10e+04);
%     end
% y_t = importdata('test_face_2_n.mat'); %

% for i =1 : 1000
%     flag1 = 0;
%     flag2 = 0;
%     if rand < 0.5
%         if rand < 0.5
%             trsamples(i , 1) = -rand*8 - 1;
%         else
%             trsamples(i , 1) = rand*8 +2;
%         end
%     else
%         trsamples(i , 1) = rand;
%         flag1 = 1;
%     end
%     if rand < 0.5
%         if rand < 0.5
%             trsamples(i , 2) = rand*9 - 15;
%         else
%             trsamples(i , 2) = rand*9 + 6;
%         end
%     else
%         trsamples(i , 2) = rand*10 - 5;
%         flag2 = 1;
%     end
%     if flag1 == 1 & flag2 == 1
%     trlabels(i)=1;
%     else
%         trlabels(i) = -1;
%     end
% end
% x2 = trsamples';
% t = trlabels;
% % while(1)
% net = patternnet([5,4,3,2]);
% net = train(net,x2,t);
% view(net)
% y = net(x2);
% y = sign(y);
% t1  = y == t;
% % regularizer_MSE = sqrt(sum((y-t).^2));
% regularizer_acc = sum(t1)/length(t)

%% Minimizing ||m - F(z)|| + lambda R(z, W) using GA
% options_ga = gaoptimset('Generations',100, 'PlotFcn', @gaplotbestf);
% if regularizer_acc > 0.7
%     save('linreg_net_reg.mat', 'net');
% options_ga = optimoptions('ga','OutputFcn',@gaoutfun,'CrossoverFraction',0.2, 'MaxGenerations', 100);
options_ga = optimoptions('ga', 'MaxGenerations', 5);

[zhat,fval,exitflag,output_iter] = ga(@GA_objective_denoising,4096, [] , [], [],[], 0,1, [],[]);%, options_ga);
% break;
% end
% end
end
