# Supplementary material for: Deep learning methods for inverse problems
Source: PeerJ Comput Sci. 2022 May 2;8:e951. doi: 10.7717/peerj-cs.951 (PMC9137882; doi:10.7717/peerj-cs.951)
Supplement: Supplemental Information 1 — Raw data including the deep learning codes and their weights. The statistical analyses are also reported in the Experiments section of the article. [file peerj-cs-08-951-s001.zip › deepLearning/denoising_code/eval_denoising_psnr_Linnaeus.m]

% close all
res_path = 'F:\Kamyab_data\IR_BE\deepLearning\denoising\result\';
data_path = 'F:\Kamyab_data\IR_BE\deepLearning\denoising\data\';
load([res_path, 'clean_pred_fz_Linnaeus.mat']);
clean_pred_fz = squeeze(mean(clean_pred_ffz,1)); % 
load ([res_path, 'clean_pred_z_Linnaeus.mat']);
clean_pred_z = squeeze(mean(clean_pred_z,1));
% load('F:\Kamyab_data\IR_BE\deepLearning\denoising\code\inn\rev_x_denoising.mat');
% clean_pred_inn = squeeze(mean(rev_x,1));
load ([data_path,'test_data_GT_Linnaeus.mat']);
load ([data_path,'test_data_noisy_Linnaeus.mat']);
% load([res_path, 'clean_pred_fz_imgnet.mat']);
% summ = 0;
% for i = 1 : size(clean_pred_fz , 1)
%     tt = squeeze(clean_pred_fz(i,:,:,:,:));
%     summ = summ + tt;
% end
% clean_pred_fz = tt/size(clean_pred_fz , 1);
% load ([res_path, 'clean_pred_z_imgnet.mat']);
% summ = 0;
% for i = 1 : size(clean_pred_z , 1)
%     tt = squeeze(clean_pred_z(i,:,:,:,:));
%     summ = summ + tt;
% end
% clean_pred_z = tt/size(clean_pred_z , 1);
% load ([data_path,'test_data_GT_imgnet.mat']);
% load ([data_path,'test_data_noisy_imgnet.mat']);
% autoenc_DR = trainAutoencoder(reshape(test_data_grid, [size(test_data_grid, 1), size(test_data_grid, 2)*size(test_data_grid, 3)]),100); 
for i = 1 : 500%size(test_data_grid , 1)%5%
    idx = i%randi(size(test_data_grid , 1));
%     figure;
%     subplot(3,2,1); imshow(squeeze(test_data_grid(idx , :,:))); title('GT');
    
    PSNR_in(i) = psnr(test_data_grid_noisy(idx,:), test_data_grid(idx,:));
%     MSE_in(i) = immse(test_data_grid(idx,:),test_data_grid_noisy(idx,:) );%mean(sum(test_data_grid(idx,:) -test_data_grid_noisy(idx,:).^2,2));
% %     SNR_in(i) = 10*log(mean(test_data_grid_noisy(idx,:)/std(test_data_grid_noisy(idx,:))));
%     subplot(3,2,2); imshow(squeeze(test_data_grid_noisy(idx , :,:))); title(sprintf('input \n  MSE = %d', MSE_in(i)));
    
    PSNR_DM(i) = psnr(double(clean_pred_z(idx,:)), test_data_grid(idx,:));
%     MSE_DM(i) = immse(test_data_grid(idx,:),double(clean_pred_z(idx,:)));%mean(sum(test_data_grid(idx,:) -clean_pred_z(idx,:).^2,2));
%     SNR_DM(i) = 10*log(mean(clean_pred_z(idx,:)/std(clean_pred_z(idx,:))));
%     subplot(3,2,3); imshow(squeeze(clean_pred_z(idx , :,:))); title(sprintf('DM \n MSE = %d', MSE_DM(i)));
    
    PSNR_DC(i) = psnr(double(clean_pred_fz(idx,:)),test_data_grid(idx,:));
%     MSE_DC(i) = immse(test_data_grid(idx,:),double(clean_pred_fz(idx,:)));%mean(sum(test_data_grid(idx,:) -clean_pred_fz(idx,:).^2,2));
%     SNR_DC(i) = 10*log(mean(clean_pred_fz(idx,:)/std(clean_pred_fz(idx,:))));
%     subplot(3,2,4); imshow(squeeze(clean_pred_fz(idx , :,:))); title(sprintf('DC \n MSE = %d', MSE_DC(i)));
    

%     clean_pred_DR = denoising_deep_reg_quasi(test_data_grid_noisy(idx,:));
    PSNR_DR(i) = PSNR_in(i);% psnr(clean_pred_DR , test_data_grid(idx,:));
%     MSE_DR(i) = immse(test_data_grid(idx,:),clean_pred_DR);
%     SNR_DR(i) = 10*log(mean(clean_pred_DR(idx,:)/std(clean_pred_DR(idx,:))));
%     subplot(3,2,5); imshow(reshape(clean_pred_DR',[64,64])); title(sprintf('DR \n  MSE = %d', MSE_DR(i)));
    clean_pred_NLM=imnlmfilt(squeeze(test_data_grid_noisy(idx,:,:)));
    PSNR_NLM(i) = psnr(clean_pred_NLM(:), test_data_grid(idx,:)');
end
% SNR_in_avg = mean(SNR_in)
% SNR_DM_avg = mean(SNR_DM)
% SNR_DC_avg = mean(SNR_DC)

% MSE_in_avg = mean(MSE_in)
% MSE_DM_avg = mean(MSE_DM)
% MSE_DC_avg = mean(MSE_DC)
% MSE_DR_avg = mean(MSE_DR)

PSNR_avg_in = mean(PSNR_in)
PSNR_avg_DM = mean(PSNR_DM)
PSNR_avg_DC = mean(PSNR_DC)
PSNR_avg_DR = mean(PSNR_DR)
PSNR_avg_NLM = mean(PSNR_NLM)
