# Supplementary material for: Deep learning methods for inverse problems
Source: PeerJ Comput Sci. 2022 May 2;8:e951. doi: 10.7717/peerj-cs.951 (PMC9137882; doi:10.7717/peerj-cs.951)
Supplement: Supplemental Information 1 — Raw data including the deep learning codes and their weights. The statistical analyses are also reported in the Experiments section of the article. [file peerj-cs-08-951-s001.zip › deepLearning/denoising_code/GA_objective_denoising.m]

function out = GA_objective_denoising(zhat)
global y_t
y_p =  zhat + 0.03*randn(size(zhat));

out = sqrt(sum((y_p - y_t).^2,2));
