# Supplementary material for: Deep learning methods for inverse problems
Source: PeerJ Comput Sci. 2022 May 2;8:e951. doi: 10.7717/peerj-cs.951 (PMC9137882; doi:10.7717/peerj-cs.951)
Supplement: Supplemental Information 1 — Raw data including the deep learning codes and their weights. The statistical analyses are also reported in the Experiments section of the article. [file peerj-cs-08-951-s001.zip › deepLearning/denoising_code/prepare_Linnaeus_for_denoising.m]

% addpath('E:\Kamyab_data\RM_Nets\matlab\');
% bg_folder = 'F:\Kamyab_data\IR_BE\deepLearning\denoising\Linnaeus_5_64X64\train\';
% % load([src_image_folder, 'train.mat']);
% % trdata = double(reshape(data , [50000, 32,32,3]));
% % figure;imshow(squeeze(trdata(1,:,:,:)/max(trdata(1,:))),[]);
% % load([src_image_folder, 'test.mat']);
% bg_subfolders = dir(bg_folder);
% bg_subfolders = bg_subfolders(3:end);
% dst_folder = 'F:\Kamyab_data\IR_BE\deepLearning\denoising\data\';
% imagenames = dir(bg_folder);
% imagenames = imagenames(3:end);
% close all;
% for i = 1 : 2000%length(imagenames)
%     i
%  bg_folder_index = randi(length(bg_subfolders));
%  temp_bgs = dir([bg_folder,bg_subfolders(bg_folder_index).name,'\']);
%  temp_bgs = temp_bgs(4:end);
%  bg_index = randi(length(temp_bgs));
%  bg = imread([bg_folder,bg_subfolders(bg_folder_index).name,'\', temp_bgs(bg_index).name]);
%  bg = double(bg);
% %  if length(size(bg))==2
% %      cmap = colormap(summer);
% %      bg = grs2rgb(bg);
% %  end
% %  bg = imresize(bg , [64, 64]);
%  bg = bg/max(bg(:));
%  ff = bg;
%  %[size(im,1), size(im , 2)]);
%  sigma = 0.3*rand;
%  f_noisy = ff+ sigma*randn(size(ff));
%  num_of_outlier_pixels = round(-5*log(rand));
%  inds = randperm(length(ff));
% %  f_out = ff;
%  f_noisy(inds(1:num_of_outlier_pixels)) = rand;
% %  figure;subplot(1,2,1);imshow(ff,[]);colormap gray;subplot(1,2,2);imshow(f_noisy,[]);colormap gray
%  %     data(i , :) = ff;
%  data_grid(i,:,:,:) = ff;
% %  data_noisy(i , :) = f_noisy;
%  data_grid_noisy(i , :,:, :) = f_noisy;
%  %  oim = bg;
% % imshow(oim);
% %  imwrite(oim, [dst_folder, imagenames(i).name]);
% end
bg_folder = 'F:\Kamyab_data\IR_BE\deepLearning\denoising\Linnaeus_5_64X64\train\';
% load([src_image_folder, 'train.mat']);
% trdata = double(reshape(data , [50000, 32,32,3]));
% figure;imshow(squeeze(trdata(1,:,:,:)/max(trdata(1,:))),[]);
% load([src_image_folder, 'test.mat']);
bg_subfolders = dir(bg_folder);
bg_subfolders = bg_subfolders(3:end);
dst_folder = 'F:\Kamyab_data\IR_BE\deepLearning\denoising\data\';
imagenames = dir(bg_folder);
imagenames = imagenames(3:end);
for i = 1 : 500%length(imagenames)
 bg_folder_index = randi(length(bg_subfolders));
 temp_bgs = dir([bg_folder,bg_subfolders(bg_folder_index).name,'\']);
 temp_bgs = temp_bgs(4:end);
 bg_index = randi(length(temp_bgs));
 bg = imread([bg_folder,bg_subfolders(bg_folder_index).name,'\', temp_bgs(bg_index).name]);
 bg = double(bg);
%  if length(size(bg))==2
%      cmap = colormap(summer);
%      bg = grs2rgb(bg);
%  end
%  bg = imresize(bg , [64, 64]);
 bg = bg/max(bg(:));
 ff = bg;
 %[size(im,1), size(im , 2)]);
 sigma = 0.3*rand;
 f_noisy = ff+ sigma*randn(size(ff));
 num_of_outlier_pixels = round(-5*log(rand));
 inds = randperm(length(ff));
%  f_out = ff;
 f_noisy(inds(1:num_of_outlier_pixels)) = rand;
 figure;subplot(1,2,1);imshow(ff,[]);colormap gray;subplot(1,2,2);imshow(f_noisy,[]);colormap gray
 %     data(i , :) = ff;
 test_data_grid(i,:,:,:) = ff;
%  data_noisy(i , :) = f_noisy;
 test_data_grid_noisy(i , :,:, :) = f_noisy;
 %  oim = bg;
% imshow(oim);
%  imwrite(oim, [dst_folder, imagenames(i).name]);
end
save([dst_folder,'data_noisy_Linnaeus.mat'], 'data_grid_noisy');
save([dst_folder,'data_GT_Linnaeus.mat'], 'data_grid');
save([dst_folder,'test_data_noisy_Linnaeus.mat'], 'test_data_grid_noisy');
save([dst_folder,'test_data_GT_Linnaeus.mat'], 'test_data_grid');
