# Supplementary material for: Deep learning methods for inverse problems
Source: PeerJ Comput Sci. 2022 May 2;8:e951. doi: 10.7717/peerj-cs.951 (PMC9137882; doi:10.7717/peerj-cs.951)
Supplement: Supplemental Information 1 — Raw data including the deep learning codes and their weights. The statistical analyses are also reported in the Experiments section of the article. [file peerj-cs-08-951-s001.zip › deepLearning/denoising_code/visual_test_results_Linnaeus.m]

res_path = 'F:\Kamyab_data\IR_BE\deepLearning\denoising\result\';
% load test_sample_clean_u_10_sigma_2
% load test_sample_noisy_u_10_sigma_2
% 
% 
% load([res_path, 'pred_u_10_s_2_z']);% DM
% tt_z = mean(pred_u_10_s_2_z,1);
% 
% load([res_path, 'pred_u_10_s_2_fz'])%DC
% tt_fz = mean(pred_u_10_s_2_fz,1);
% 
% clean_pred_DR = denoising_deep_reg_quasi(reshape(test_sample_noisy_u_10_s_2, [1,4096]));%DR
% tt_dr = reshape(clean_pred_DR, [64,64]);
% 
% clean_pred_NLM=imnlmfilt(test_sample_noisy_u_10_s_2); %NLM
% 
% figure;
% subplot(1,6,1); imshow(test_sample_clean_u_10_s_2 , []);title('Clean');
% subplot(1,6,2); imshow(test_sample_noisy_u_10_s_2 , []);title('Noisy');
% 
% subplot(1,6,3); imshow(squeeze(tt_z) , []);title('DM');
% subplot(1,6,4); imshow(squeeze(tt_fz) , []);title('DC');
% subplot(1,6,5); imshow(squeeze(tt_dr) , []);title('DR');
% subplot(1,6,6); imshow(clean_pred_NLM , []);title('NLM');
% TO DO : INN
%%%%%%%%%%%%%%%%%%%%%%%%%%%%%%%%%%%%%%%%%%%%%%%%%%%%%%%%%%%%%%%%%%%%%%%%%%%%%%%%%%%%%%%%%%%
%%%%%%%%%%%%%%%%%%%%%%%%%%%%%%%%%%%%%%%%%%%%%%%%%%%%%%%%%%%%%%%%%%%%%%%%%%%%%%%%%%%%%%%%%%u
viz_path = 'F:\Kamyab_data\IR_BE\deepLearning\denoising\code\Linnaeus_test_samples\';


for i = 1 : 7%length(u)
    figure;
    cnt = 1;
load([viz_path , sprintf('%d_clean',i)]);
load([viz_path , sprintf('%d_noisy',i)]);


load([res_path, sprintf('pred_%d_z_Linnaeus.mat', i)]);% DM
eval(sprintf('tt_z = mean(pred_%d_z,1);',i));

load([res_path, sprintf('pred_%d_fz_Linnaeus.mat', i)]);% DM
eval(sprintf('tt_fz = mean(pred_%d_fz,1);',i));

% clean_pred_DR = denoising_deep_reg_quasi(reshape(f_noisy, [1,4096*3]));%DR
% tt_dr = reshape(clean_pred_DR, [64,64,3]);

clean_pred_NLM=imnlmfilt(f_noisy); %NLM


subplot(3,2,cnt); imshow(ff , []);title('Clean');
subplot(3,2,cnt+1); imshow(f_noisy,[]);title('Noisy');

subplot(3,2,cnt+2); imshow(squeeze(tt_z) , []);title('DM');
subplot(3,2,cnt+3); imshow(squeeze(tt_fz) , []);title('DC');
% subplot(3,2,cnt+4); imshow(squeeze(tt_dr) , []);title('DR');
subplot(3,2,cnt+5); imshow(clean_pred_NLM , []);title('NLM');
% cnt = cnt+6;
end
% TO DO : INN

% figure;
% for i = [1,3]% : length(s)
% load(sprintf('test_sample_clean_u_100_sigma_%d',s(i)));
% load(sprintf('test_sample_noisy_u_100_sigma_%d',s(i)));
% 
% 
% load([res_path, sprintf('pred_u_100_s_%d_z', s(i))]);% DM
% eval(sprintf('tt_z = mean(pred_u_100_s_%d_z,1);',s(i)));
% 
% load([res_path, sprintf('pred_u_100_s_%d_fz', s(i))])%DC
% eval(sprintf('tt_fz = mean(pred_u_100_s_%d_fz,1);',s(i)));
% 
% clean_pred_DR = denoising_deep_reg_quasi(reshape(eval(sprintf('test_sample_noisy_u_100_s_%d',s(i))), [1,4096]));%DR
% tt_dr = reshape(clean_pred_DR, [64,64]);
% 
% clean_pred_NLM=imnlmfilt(eval(sprintf('test_sample_noisy_u_100_s_%d',s(i)))); %NLM
% 
% 
% subplot(7,6,cnt); eval(sprintf('imshow(test_sample_clean_u_100_s_%d , []);',s(i)));title('Clean');
% subplot(7,6,cnt+1); eval(sprintf('imshow(test_sample_noisy_u_100_s_%d , []);',s(i)));title('Noisy');
% 
% subplot(7,6,cnt+2); imshow(squeeze(tt_z) , []);title('DM');
% subplot(7,6,cnt+3); imshow(squeeze(tt_fz) , []);title('DC');
% subplot(7,6,cnt+4); imshow(squeeze(tt_dr) , []);title('DR');
% subplot(7,6,cnt+5); imshow(clean_pred_NLM , []);title('NLM');
% cnt = cnt+6;
% end
% TO DO : INN
