# Supplementary material for: Deep learning methods for inverse problems
Source: PeerJ Comput Sci. 2022 May 2;8:e951. doi: 10.7717/peerj-cs.951 (PMC9137882; doi:10.7717/peerj-cs.951)
Supplement: Supplemental Information 1 — Raw data including the deep learning codes and their weights. The statistical analyses are also reported in the Experiments section of the article. [file peerj-cs-08-951-s001.zip › deepLearning/IR_code/compute_MSEs_for_statistical_analysis.m]

res_path = 'F:\\Kamyab_data\\IR_BE\\deepLearning\\IR\\result\\statistical_analysis\\tr_normal\\';
res_path_mses = 'F:\\Kamyab_data\\IR_BE\\deepLearning\\IR\\result\\';
addpath('E:\Kamyab_data\paper_1_matlabCode\PublicMM1')
addpath('E:\Kamyab_data\paper_1_matlabCode\PublicMM1\matlab');
addpath('E:\Kamyab_data\paper_1_matlabCode');
load 01_MorphableModel;
load out_of_sample_faces_besel
% load mean_landmarks_besel_72;
[model msz] = load_model();
load landmarks_me_72.mat landmarks; % index of 72 landmarks in besel face model in landmarks
% %%%%%%%%%%%%%%%%%%%%%
% % TR Normal TST N 
% %%%%%%%%%%%%%%%%%%%%%
% for i = 0:9
%     for j = 1:10
%         shape_gt = out_of_sample_faces{j}.shape;
%         alpha_fz = importdata(sprintf([res_path, 'alpha_test_fz_%d%d_n.mat'], j,i));
%         alpha_fz = (alpha_fz - mean(alpha_fz))/std(alpha_fz);
%         alpha_z = importdata(sprintf([res_path,'alpha_test_z_%d%d_n.mat'], j,i));
% %         alpha_z = (alpha_z - mean(alpha_z))/std(alpha_z);
%         shape_z  = coef2object( alpha_z, model.shapeMU, model.shapePC, model.shapeEV );
%         shape2_z = reshape(double(shape_z) , 3 , length(shape_z)/3)';
%         shape_fz  = coef2object( alpha_fz', model.shapeMU, model.shapePC, model.shapeEV );
%         shape2_fz = reshape(double(shape_fz) , 3 , length(shape_fz)/3)';
% %         figure;plot3dFace_shape(struct('shape', shape2_fz) , model.tl);
%         mse_z(i+1,j) = immse(shape_gt(:) , shape2_z(:));
%         mse_fz(i+1,j) = immse(shape_gt(:) , shape2_fz(:));
% 
% 
%     end
%     
% end
% MSE_DM_tr_Normal_tst_N = mean(mse_z,2);
% MSE_DC_tr_Normal_tst_N = mean(mse_fz,2);
% save([res_path_mses, 'MSE_DM_tr_Normal_tst_N'], 'MSE_DM_tr_Normal_tst_N');
% save([res_path_mses, 'MSE_DC_tr_Normal_tst_N'], 'MSE_DC_tr_Normal_tst_N');
% 
% %%%%%%%%%%%%%%%%%%%%%
% % TR Normal TST O 
% %%%%%%%%%%%%%%%%%%%%%
% for i = 0:9
%     for j = 1:10
%         shape_gt = out_of_sample_faces{j}.shape;
%         alpha_fz = importdata(sprintf([res_path, 'alpha_test_fz_%d%d_o.mat'], j,i));
%         alpha_fz = (alpha_fz - mean(alpha_fz))/std(alpha_fz);
%         alpha_z = importdata(sprintf([res_path,'alpha_test_z_%d%d_o.mat'], j,i));
%         alpha_z = (alpha_z - mean(alpha_z))/std(alpha_z);
%         shape_z  = coef2object( alpha_z', model.shapeMU, model.shapePC, model.shapeEV );
%         shape2_z = reshape(double(shape_z) , 3 , length(shape_z)/3)';
%         shape_fz  = coef2object( alpha_fz', model.shapeMU, model.shapePC, model.shapeEV );
%         shape2_fz = reshape(double(shape_fz) , 3 , length(shape_fz)/3)';
% %         figure;plot3dFace_shape(struct('shape', shape2_fz) , model.tl);
%         mse_z(i+1,j) = immse(shape_gt(:) , shape2_z(:));
%         mse_fz(i+1,j) = immse(shape_gt(:) , shape2_fz(:));
% 
% 
%     end
%     
% end
% MSE_DM_tr_Normal_tst_O = mean(mse_z,2);
% MSE_DC_tr_Normal_tst_O = mean(mse_fz,2);
% save([res_path_mses, 'MSE_DM_tr_Normal_tst_O'], 'MSE_DM_tr_Normal_tst_O');
% save([res_path_mses, 'MSE_DC_tr_Normal_tst_O'], 'MSE_DC_tr_Normal_tst_O');

% %%%%%%%%%%%%%%%%%%%%%
% % TR Noisy TST N 
% %%%%%%%%%%%%%%%%%%%%%
% res_path = 'F:\\Kamyab_data\\IR_BE\\deepLearning\\IR\\result\\statistical_analysis\\tr_noisy\\';
% 
% for i = 0:9
%     for j = 1:10
%         shape_gt = out_of_sample_faces{j}.shape;
%         alpha_fz = importdata(sprintf([res_path, 'alpha_test_fz_%d%d_n.mat'], j,i));
%         alpha_fz = (alpha_fz - mean(alpha_fz))/std(alpha_fz);
%         alpha_z = importdata(sprintf([res_path,'alpha_test_z_%d%d_n.mat'], j,i));
% %         alpha_z = (alpha_z - mean(alpha_z))/std(alpha_z);
%         shape_z  = coef2object( alpha_z, model.shapeMU, model.shapePC, model.shapeEV );
%         shape2_z = reshape(double(shape_z) , 3 , length(shape_z)/3)';
%         shape_fz  = coef2object( alpha_fz', model.shapeMU, model.shapePC, model.shapeEV );
%         shape2_fz = reshape(double(shape_fz) , 3 , length(shape_fz)/3)';
% %         figure;plot3dFace_shape(struct('shape', shape2_fz) , model.tl);
%         mse_z(i+1,j) = immse(shape_gt(:) , shape2_z(:));
%         mse_fz(i+1,j) = immse(shape_gt(:) , shape2_fz(:));
% 
% 
%     end
%     
% end
% MSE_DM_tr_Noisy_tst_N = mean(mse_z,2);
% MSE_DC_tr_Noisy_tst_N = mean(mse_fz,2);
% save([res_path_mses, 'MSE_DM_tr_Noisy_tst_N'], 'MSE_DM_tr_Noisy_tst_N');
% save([res_path_mses, 'MSE_DC_tr_Noisy_tst_N'], 'MSE_DC_tr_Noisy_tst_N');
% 
% %%%%%%%%%%%%%%%%%%%%%
% % TR Noisy TST O 
% %%%%%%%%%%%%%%%%%%%%%
% for i = 0:9
%     for j = 1:10
%         shape_gt = out_of_sample_faces{j}.shape;
%         alpha_fz = importdata(sprintf([res_path, 'alpha_test_fz_%d%d_o.mat'], j,i));
%         alpha_fz = (alpha_fz - mean(alpha_fz))/std(alpha_fz);
%         alpha_z = importdata(sprintf([res_path,'alpha_test_z_%d%d_o.mat'], j,i));
%         alpha_z = (alpha_z - mean(alpha_z))/std(alpha_z);
%         shape_z  = coef2object( alpha_z', model.shapeMU, model.shapePC, model.shapeEV );
%         shape2_z = reshape(double(shape_z) , 3 , length(shape_z)/3)';
%         shape_fz  = coef2object( alpha_fz', model.shapeMU, model.shapePC, model.shapeEV );
%         shape2_fz = reshape(double(shape_fz) , 3 , length(shape_fz)/3)';
% %         figure;plot3dFace_shape(struct('shape', shape2_fz) , model.tl);
%         mse_z(i+1,j) = immse(shape_gt(:) , shape2_z(:));
%         mse_fz(i+1,j) = immse(shape_gt(:) , shape2_fz(:));
% 
% 
%     end
%     
% end
% MSE_DM_tr_Noisy_tst_O = mean(mse_z,2);
% MSE_DC_tr_Noisy_tst_O = mean(mse_fz,2);
% save([res_path_mses, 'MSE_DM_tr_Noisy_tst_O'], 'MSE_DM_tr_Noisy_tst_O');
% save([res_path_mses, 'MSE_DC_tr_Noisy_tst_O'], 'MSE_DC_tr_Noisy_tst_O');

%%%%%%%%%%%%%%%%%%%%%
% TR N + O TST N 
%%%%%%%%%%%%%%%%%%%%%
res_path = 'F:\\Kamyab_data\\IR_BE\\deepLearning\\IR\\result\\statistical_analysis\\tr_n_o\\';

for i = 0:9
    for j = 1:10
        shape_gt = out_of_sample_faces{j}.shape;
        alpha_fz = importdata(sprintf([res_path, 'alpha_test_fz_%d%d_n.mat'], j,i));
        alpha_fz = (alpha_fz - mean(alpha_fz))/std(alpha_fz);
        alpha_z = importdata(sprintf([res_path,'alpha_test_z_%d%d_n.mat'], j,i));
%         alpha_z = (alpha_z - mean(alpha_z))/std(alpha_z);
        shape_z  = coef2object( alpha_z, model.shapeMU, model.shapePC, model.shapeEV );
        shape2_z = reshape(double(shape_z) , 3 , length(shape_z)/3)';
        shape_fz  = coef2object( alpha_fz', model.shapeMU, model.shapePC, model.shapeEV );
        shape2_fz = reshape(double(shape_fz) , 3 , length(shape_fz)/3)';
%         figure;plot3dFace_shape(struct('shape', shape2_fz) , model.tl);
        mse_z(i+1,j) = immse(shape_gt(:) , shape2_z(:));
        mse_fz(i+1,j) = immse(shape_gt(:) , shape2_fz(:));


    end
    
end
MSE_DM_tr_NO_tst_N = mean(mse_z,2);
MSE_DC_tr_NO_tst_N = mean(mse_fz,2);
save([res_path_mses, 'MSE_DM_tr_NO_tst_N'], 'MSE_DM_tr_NO_tst_N');
save([res_path_mses, 'MSE_DC_tr_NO_tst_N'], 'MSE_DC_tr_NO_tst_N');

%%%%%%%%%%%%%%%%%%%%%
% TR N + O TST O 
%%%%%%%%%%%%%%%%%%%%%
for i = 0:9
    for j = 1:10
        shape_gt = out_of_sample_faces{j}.shape;
        alpha_fz = importdata(sprintf([res_path, 'alpha_test_fz_%d%d_o.mat'], j,i));
        alpha_fz = (alpha_fz - mean(alpha_fz))/std(alpha_fz);
        alpha_z = importdata(sprintf([res_path,'alpha_test_z_%d%d_o.mat'], j,i));
        alpha_z = (alpha_z - mean(alpha_z))/std(alpha_z);
        shape_z  = coef2object( alpha_z', model.shapeMU, model.shapePC, model.shapeEV );
        shape2_z = reshape(double(shape_z) , 3 , length(shape_z)/3)';
        shape_fz  = coef2object( alpha_fz', model.shapeMU, model.shapePC, model.shapeEV );
        shape2_fz = reshape(double(shape_fz) , 3 , length(shape_fz)/3)';
%         figure;plot3dFace_shape(struct('shape', shape2_fz) , model.tl);
        mse_z(i+1,j) = immse(shape_gt(:) , shape2_z(:));
        mse_fz(i+1,j) = immse(shape_gt(:) , shape2_fz(:));


    end
    
end
MSE_DM_tr_NO_tst_O = mean(mse_z,2);
MSE_DC_tr_NO_tst_O = mean(mse_fz,2);
save([res_path_mses, 'MSE_DM_tr_NO_tst_O'], 'MSE_DM_tr_NO_tst_O');
save([res_path_mses, 'MSE_DC_tr_NO_tst_O'], 'MSE_DC_tr_NO_tst_O');
