# Supplementary material for: Deep learning methods for inverse problems
Source: PeerJ Comput Sci. 2022 May 2;8:e951. doi: 10.7717/peerj-cs.951 (PMC9137882; doi:10.7717/peerj-cs.951)
Supplement: Supplemental Information 1 — Raw data including the deep learning codes and their weights. The statistical analyses are also reported in the Experiments section of the article. [file peerj-cs-08-951-s001.zip › deepLearning/IR_code/compute_MSE_upper_bound.m]

%%%%%%%%%%%%%%%%%%%%%%%%%%%%%%%%%%%%%%%%%%%%%%%%%%%%%%%%%%%%%%%%%%%%%%%%%%%%%%%

%                          Generate Training Data for IR + BE

%%%%%%%%%%%%%%%%%%%%%%%%%%%%%%%%%%%%%%%%%%%%%%%%%%%%%%%%%%%%%%%%%%%%%%%%%%%%%%%%
addpath('E:\Kamyab_data\paper_1_matlabCode\PublicMM1')
addpath('E:\Kamyab_data\paper_1_matlabCode\PublicMM1\matlab');
addpath('E:\Kamyab_data\paper_1_matlabCode');
load 01_MorphableModel;
% load mean_landmarks_besel_72;
[model msz] = load_model();
load landmarks_me_72.mat landmarks; % index of 72 landmarks in besel face model in landmarks
num_of_landmarks = 72;
num_trdata = 5000;
C = [1,0,0,0;0,1,0,0;0,0,0,0];
save_path_in = 'F:\\Kamyab_data\\IR_BE\\deepLearning\\trdata\\normal\\m_2D_landmark\\';
save_path_out = 'F:\\Kamyab_data\\IR_BE\\deepLearning\\trdata\\normal\\z_alpha\\';
ref_alpha = randn(msz.n_shape_dim, 1);
ref_beta  = randn(msz.n_tex_dim, 1);
%     load alpha
%     load beta
ref_shape  = coef2object( ref_alpha, model.shapeMU, model.shapePC, model.shapeEV );
ref_tex    = coef2object( ref_beta,  model.texMU,   model.texPC,   model.texEV );
% ref_shape2 = reshape(double(shape) , 3 , length(shape)/3)';
% ref_tex2 = reshape(double(tex) , 3 , length(shape)/3)';
rand_mses=zeros(1,num_trdata);
for iter = 1 : 500
    iter
    alpha = randn(msz.n_shape_dim, 1);
    beta  = randn(msz.n_tex_dim, 1);
%     load alpha
%     load beta
    shape  = coef2object( alpha, model.shapeMU, model.shapePC, model.shapeEV );
    tex    = coef2object( beta,  model.texMU,   model.texPC,   model.texEV );
    shape2 = reshape(double(shape) , 3 , length(shape)/3)';
    tex2 = reshape(double(tex) , 3 , length(shape)/3)';
    rand_mses(iter)=immse(ref_shape,shape);
end
mean(rand_mses)
