# Supplementary material for: Deep learning methods for inverse problems
Source: PeerJ Comput Sci. 2022 May 2;8:e951. doi: 10.7717/peerj-cs.951 (PMC9137882; doi:10.7717/peerj-cs.951)
Supplement: Supplemental Information 1 — Raw data including the deep learning codes and their weights. The statistical analyses are also reported in the Experiments section of the article. [file peerj-cs-08-951-s001.zip › deepLearning/IR_code/deep_IR_z.py]

# -*- coding: utf-8 -*-
"""
Created on Wed Aug  7 20:25:48 2019

@author: Nezam Avaran
"""
import numpy as np
from random import seed
from random import random
import matplotlib.pyplot as plt
from keras.models import Model ,load_model
from keras import backend as K
from keras.layers import *
from keras.layers.merge import concatenate as concat
import numpy as np
import scipy.io as sio
import h5py
from keras.callbacks import EarlyStopping
from keras.losses import *
from mpl_toolkits.mplot3d import Axes3D
import matplotlib.pyplot as plt
import keras
from os import listdir,makedirs
from os.path import isfile, join
from keras.callbacks import ModelCheckpoint
from PIL import Image
import sys
import tensorflow as tf
from sklearn.metrics import mean_squared_error as msqe


# seed random number generator
seed(1)
#trdata_path_landmark = 'F:\\Kamyab_data\\IR_BE\\deepLearning\\trdata\\input_data2\\'
#trdata_path_alpha = 'F:\\Kamyab_data\\IR_BE\\deepLearning\\trdata\\output_data2\\'
#tstdata_path_landmark = 'F:\\Kamyab_data\\IR_BE\\deepLearning\\trdata\\input_data2\\'
#tstdata_path_alpha = 'F:\\Kamyab_data\\IR_BE\\deepLearning\\trdata\\output_data2\\'
trdata_path_landmark = 'F:\\Kamyab_data\\IR_BE\\deepLearning\\trdata\\n_o\\m_2D_landmark\\'
trdata_path_alpha = 'F:\\Kamyab_data\\IR_BE\\deepLearning\\trdata\\n_o\\z_alpha\\'
tstdata_path_landmark = 'F:\\Kamyab_data\\IR_BE\\deepLearning\\tstdata\\n_o\\m_2D_landmark\\'
tstdata_path_alpha = 'F:\\Kamyab_data\\IR_BE\\deepLearning\\tstdata\\n_o\\z_alpha\\'
viz_data_path_noisy = 'F:\\Kamyab_data\\IR_BE\\deepLearning\\data_for_vizualize\\noisy\\m\\'
viz_data_path_outlier = 'F:\\Kamyab_data\\IR_BE\\deepLearning\\data_for_vizualize\\outlier\\m\\'
viz_data_path_noisy_s = 'F:\\Kamyab_data\\IR_BE\\deepLearning\\data_for_vizualize\\noisy\\z\\'
viz_data_path_outlier_s = 'F:\\Kamyab_data\\IR_BE\\deepLearning\\data_for_vizualize\\outlier\\z\\'

data_path ='F:\\Kamyab_data\\IR_BE\\deepLearning\\IR\\training\\'# 'F:\\Kamyab_data\\IR_BE\\deepLearning\\Linear_regression\\NN\\training\\'

file_list = [f for f in listdir(trdata_path_landmark) if isfile(join(trdata_path_landmark, f))]
file_list_test = [f for f in listdir(tstdata_path_landmark) if isfile(join(tstdata_path_landmark, f))]

batch_size=32
input_shape = (216,)
P = sio.loadmat(str('P.mat'))['P']
P_p = np.transpose(P)
P = np.tile(P_p , (batch_size , 1 , 1))
V_h = sio.loadmat(str('V_h.mat'))['V_h']
V_h_p = np.transpose(V_h)
V_h = np.tile(V_h_p , (batch_size , 1, 1))
tt2_p = sio.loadmat(str('tt2.mat'))['tt2']
tt2 = np.tile(tt2_p , (batch_size , 1))

ev_p = sio.loadmat(str('shapeEV.mat'))['shapeEV']
ev_p = np.transpose(ev_p)
ev2 = np.tile(ev_p , (batch_size , 1))

U = sio.loadmat(str('U.mat'))['shapePC']
mu = sio.loadmat(str('mu.mat'))['shapeMU']
#mu  = np.tile(mu , (1,32))
#mu = np.transpose(mu)
def forward(alpha_in):
#    alpha_in = K.squeeze(alpha_in, axis = 1)
#    alpha_in = K.squeeze(alpha_in, axis = 1)
#    X_m2D = P *(V_h*alphahat(j , :)' + tt2')+randn;
#    alpha_in=args
#    alpha_in = K.constant(alpha_in
#    alpha_in =K.batch_normalization(alpha_in, K.mean(alpha_in), K.std(alpha_in), 1, 0)
#    alpha_in = K.normalize_batch_in_training(alpha_in, 1,0,-1)
    V_h2 = K.variable(V_h_p)
    tt22 = K.variable(tt2_p)
    P2 = K.variable(P_p)
    ev22 = K.variable(ev2)
#    tt = K.dot(K.dot(alpha_in,V_h)+tt2, P) + K.random_normal(shape=(batch_size, 216), mean=0., stddev=1.)
#    t1 = K.batch_dot(alpha_in,V_h2, axes=[1,0])+ tt22
#    t2 = K.batch_dot(t1,P2, axes=[0,0])
    alpha_scaled = alpha_in * ev22
    t1 = K.dot(alpha_scaled,V_h2)+ tt22
    t2 = K.dot(t1,P2)
    return t2# + 5000*K.random_normal(shape=(batch_size, 216), mean=0., stddev=1.)
def coef2obj(alpha_in):
#    alpha_in = K.squeeze(alpha_in, axis = 1)
#    alpha_in = K.squeeze(alpha_in, axis = 1)
#    X_m2D = P *(V_h*alphahat(j , :)' + tt2')+randn;
#    alpha_in=args
#    alpha_in = K.constant(alpha_in
#    alpha_in =K.batch_normalization(alpha_in, K.mean(alpha_in), K.std(alpha_in), 1, 0)
#    alpha_in = K.normalize_batch_in_training(alpha_in, 1,0,-1)
#    V_h2 = K.variable(V_h_p)
#    tt22 = K.variable(tt2_p)
#    P2 = K.variable(P_p)
#    ev22 = K.variable(ev2)
#    tt = K.dot(K.dot(alpha_in,V_h)+tt2, P) + K.random_normal(shape=(batch_size, 216), mean=0., stddev=1.)
#    t1 = K.batch_dot(alpha_in,V_h2, axes=[1,0])+ tt22
#    t2 = K.batch_dot(t1,P2, axes=[0,0])
    alpha_scaled = alpha_in * ev_p
    t1 = np.dot(alpha_scaled,np.transpose(U))+ mu
#    t2 = K.dot(t1,P_p)
    return t1

#def multiply(x,n):
##    x_prime = tf.reshape(x, (-1, n, 1))
##    x_transpose = tf.transpose(x_prime, perm=[0,2, 1])
#    return K.dot(x,n)


def forward(alpha_in):
#    alpha_in = K.squeeze(alpha_in, axis = 1)
#    alpha_in = K.squeeze(alpha_in, axis = 1)
#    X_m2D = P *(V_h*alphahat(j , :)' + tt2')+randn;
#    alpha_in=args
#    alpha_in = K.constant(alpha_in
#    alpha_in =K.batch_normalization(alpha_in, K.mean(alpha_in), K.std(alpha_in), 1, 0)
#    alpha_in = K.normalize_batch_in_training(alpha_in, 1,0,-1)
    V_h2 = K.variable(V_h_p)
    tt22 = K.variable(tt2_p)
    P2 = K.variable(P_p)
    ev22 = K.variable(ev2)
#    tt = K.dot(K.dot(alpha_in,V_h)+tt2, P) + K.random_normal(shape=(batch_size, 216), mean=0., stddev=1.)
#    t1 = K.batch_dot(alpha_in,V_h2, axes=[1,0])+ tt22
#    t2 = K.batch_dot(t1,P2, axes=[0,0])
    alpha_scaled = alpha_in * ev22
    t1 = K.dot(alpha_scaled,V_h2)+ tt22
    t2 = K.dot(t1,P2)
    return t2# + 5000*K.random_normal(shape=(batch_size, 216), mean=0., stddev=1.)
#    return t2 + K.random_normal(shape=(batch_size, 216), mean=0., stddev=1.)
#    return (alpha_in*V_h+tt2)*P+ K.random_normal(shape=(batch_size, 216), mean=0., stddev=1.)
#    return np.matmul(np.matmul(alpha_in,V_h)+tt2,P)+ K.random_normal(shape=(batch_size, 216), mean=0., stddev=1.)
#    return tt.eval(session=tf.Session())#    return K.sum(K.dot(alpha,xx),beta)

def tapered_loss(y_true, y_pred):
    return 10 - K.log(K.exp(-K.square(y_true-y_pred)) + 10)

def reg_loss1(y_true, y_pred):
#    y_pred = y_pred / K.max(y_pred, axis=1, keepdims = True)
    recon = K.mean(mean_squared_error(y_true, y_pred))
    reg = K.sqrt(K.sum(K.square(x_alpha)))
    return recon #+ 0.5*reg

def reg_loss2(y_true, y_pred):
#    y_pred = y_pred / K.max(y_pred, axis=1, keepdims = True)
    recon = K.mean(mean_squared_error(y_true, y_pred))
    reg =K.sqrt(K.sum(K.square(x_alpha2)))
    return recon #+ 0.5*reg

def Generator_IR(batch_size,trdata_path_landmark,trdata_path_alpha):
    while True:
        landmark_files=np.random.choice(file_list, size=batch_size, replace=False)
        landmarks = [sio.loadmat(trdata_path_landmark+str(f))['x'] for f in landmark_files]
        landmarks = np.array(landmarks)
        landmarks = np.squeeze(landmarks)
#        landmarks = landmarks[:,:,:,0]
#        landmarks = np.expand_dims(landmarks , axis = -1)
        alpha = [sio.loadmat(trdata_path_alpha+str(f))['alpha'] for f in landmark_files]
        alpha = np.array(alpha)
        alpha = np.squeeze(alpha)
#        faces = forward(alpha)
        faces = np.matmul(np.matmul(alpha,V_h_p)+tt2_p,P_p)+ np.random.randn(batch_size, 216)
        
        yield (landmarks, landmarks)

def Generator_IR_Test(batch_size,tstdata_path_landmark,tstdata_path_alpha):
    while True:
        landmark_files_test=np.random.choice(file_list_test, size=batch_size, replace=False)
        landmarks = [sio.loadmat(tstdata_path_landmark+str(f))['x'] for f in landmark_files_test]
        landmarks = np.array(landmarks)
        landmarks = np.squeeze(landmarks)
#        landmarks = landmarks[:,:,:,0]
#        landmarks = np.expand_dims(landmarks , axis = -1)
        alpha = [sio.loadmat(tstdata_path_alpha+str(f))['alpha'] for f in landmark_files_test]
        alpha = np.array(alpha)
        alpha = np.squeeze(alpha)
#        faces = forward(alpha)
        faces = np.matmul(np.matmul(alpha,V_h_p)+tt2_p,P_p)+ np.random.randn(batch_size, 216)
  
        
        yield (landmarks, landmarks)

def Generator_IR2(batch_size,trdata_path_landmark,trdata_path_alpha):
    while True:
        landmark_files=np.random.choice(file_list, size=batch_size, replace=False)
        landmarks = [sio.loadmat(trdata_path_landmark+str(f))['x'] for f in landmark_files]
        landmarks = np.array(landmarks)
        landmarks = np.squeeze(landmarks)
#        landmarks = landmarks[:,:,:,0]
#        landmarks = np.expand_dims(landmarks , axis = -1)
        alpha = [sio.loadmat(trdata_path_alpha+str(f))['alpha'] for f in landmark_files]
        alpha = np.array(alpha)
        alpha = np.squeeze(alpha)
#        faces = forward(alpha)
        faces = np.matmul(np.matmul(alpha,V_h_p)+tt2_p,P_p)+ np.random.randn(batch_size, 216)
        
        yield (landmarks, alpha)

def Generator_IR_Test2(batch_size,tstdata_path_landmark,tstdata_path_alpha):
    while True:
        landmark_files_test=np.random.choice(file_list_test, size=batch_size, replace=False)
        landmarks = [sio.loadmat(tstdata_path_landmark+str(f))['x'] for f in landmark_files_test]
        landmarks = np.array(landmarks)
        landmarks = np.squeeze(landmarks)
#        landmarks = landmarks[:,:,:,0]
#        landmarks = np.expand_dims(landmarks , axis = -1)
        alpha = [sio.loadmat(tstdata_path_alpha+str(f))['alpha'] for f in landmark_files_test]
        alpha = np.array(alpha)
        alpha = np.squeeze(alpha)
#        faces = forward(alpha)
        faces = np.matmul(np.matmul(alpha,V_h_p)+tt2_p,P_p)+ np.random.randn(batch_size, 216)
  
        
        yield (landmarks, alpha)


input_landmark = Input(input_shape,name='landmark') 
statistical_test_run_num = 10
MSE_z_n = np.zeros(statistical_test_run_num)
MSE_z_o = np.zeros(statistical_test_run_num)
for j in range(statistical_test_run_num):

    dense1 = Dense(100, name = 'ff_h1', activation = 'linear')
    d1_bn = BatchNormalization()
    
    dense2 = Dense(50, name = 'ff_h2', activation = 'linear')
    d2_bn = BatchNormalization()
    
    dense3 = Dense(30, name = 'ff_h3', activation = 'linear')
    d3_bn = BatchNormalization()
    
    dense4 = Dense(50, name = 'ff_h4', activation = 'linear')
    d4_bn = BatchNormalization()
    
    dense5 = Dense(100, name = 'ff_h5', activation = 'linear')
    d5_bn = BatchNormalization()
    
    dense6 = Dense(199, name = 'alpha', activation = 'linear')
    d6_bn = BatchNormalization()
    #x = BatchNormalization()(input_landmark)
    x = dense1(input_landmark)
    x = keras.layers.LeakyReLU(alpha=0.3)(x)
    x = d1_bn(x)
    
    x = dense2(x)
    x = keras.layers.LeakyReLU(alpha=0.3)(x)
    x_d2 = d2_bn(x)
    
    x = dense3(x_d2)
    x = keras.layers.LeakyReLU(alpha=0.3)(x)
    x = d3_bn(x)
    
    x = dense4(x)
    x = keras.layers.LeakyReLU(alpha=0.3)(x)
    x_d4 = d4_bn(x)
    
    x = concatenate([x_d2,x_d4])
    x = dense5(x)
    x =keras.layers.LeakyReLU(alpha=0.3)(x)
    x = d5_bn(x)
    
    x_alpha = dense6(x)
    #x = BatchNormalization()(x)
    x_alpha = d6_bn(x_alpha)
    y = Lambda(forward, output_shape = (216,),name='forward')(x_alpha)
    
    #alpha = Input(shape=(199,))
    #temp_out = Lambda(forward, output_shape = (216,),name='forward')(alpha)
    #temp_model = Model(inputs = alpha, outputs = temp_out)
    
    inverse_renderer = Model(inputs = input_landmark , outputs = y)
    inverse_renderer.summary()
    #x2 = BatchNormalization()(input_landmark)
    x2 = dense1(input_landmark)
    x2 = keras.layers.LeakyReLU(alpha=0.3)(x2)
    x2 = d1_bn(x2)
    
    x2 = dense2(x2)
    x2 = keras.layers.LeakyReLU(alpha=0.3)(x2)
    x2_d2 = d2_bn(x2)
    
    x2 = dense3(x2_d2)
    x2 = keras.layers.LeakyReLU(alpha=0.3)(x2)
    x2 = d3_bn(x2)
    
    x2 = dense4(x2)
    x2 = keras.layers.LeakyReLU(alpha=0.3)(x2)
    x2_d4 = d4_bn(x2)
    
    x2 = concatenate([x2_d2,x2_d4])
    x2 = dense5(x2)
    x2 = keras.layers.LeakyReLU(alpha=0.3)(x2)
    x2 = d5_bn(x2)
    
    x_alpha2 = dense6(x2)
    x2 = d6_bn(x_alpha2)
    #x_alpha2 = BatchNormalization()(x_alpha2)
    inverse_renderer_test = Model(inputs = input_landmark , outputs = x_alpha2)
    
    #inverse_renderer.compile(optimizer = 'Adam' , loss = 'mean_squared_error')
    
    
    #inverse_renderer.compile(optimizer = 'Adam' , loss = reg_loss1)
    ##inverse_renderer.load_weights(data_path+'IR_quadratic_DNN_fz2_w.h5')
    #history_IR_fz = inverse_renderer.fit_generator(Generator_IR(batch_size,trdata_path_landmark,trdata_path_alpha), steps_per_epoch =1000, epochs =200,validation_data=Generator_IR_Test(batch_size,tstdata_path_landmark,tstdata_path_alpha), validation_steps=100)#,callbacks=[checkpointer])
    #inverse_renderer.save_weights(data_path+'IR_DNN_fz_w.h5')
    
    #inverse_renderer_test.compile(optimizer = 'Adam' , loss = 'mean_squared_error')
    #
    #inverse_renderer_test.load_weights(data_path+'IR_quadratic_DNN_z2_w.h5')
    
    #history_IR_quad = inverse_renderer_test.fit_generator(Generator_IR2(batch_size,trdata_path_landmark,trdata_path_alpha), steps_per_epoch =1000, epochs =10,validation_data=Generator_IR_Test2(batch_size,tstdata_path_landmark,tstdata_path_alpha), validation_steps=100)#,callbacks=[checkpointer])
    #inverse_renderer_test.save_weights(data_path+'IR_quadratic_DNN_z2_w.h5')
    
    
    
    #inverse_renderer.compile(optimizer = 'Adam' , loss = tapered_loss)
    #
    #history_IR_nonquad = inverse_renderer.fit_generator(Generator_IR(batch_size,trdata_path_landmark,trdata_path_alpha), steps_per_epoch =1000, epochs =10,validation_data=Generator_IR_Test(batch_size,tstdata_path_landmark,tstdata_path_alpha), validation_steps=100)#,callbacks=[checkpointer])
    #inverse_renderer.save_weights(data_path+'IR_tapered_w.h5')
    #for i in range(1,11):
    #    test_face = sio.loadmat(viz_data_path_noisy+str(i) + '.mat')['x']
    #    landmarks = np.array(test_face)
    #    #landmarks = np.squeeze(landmarks)
    #    landmarks = np.tile(test_face, (batch_size ,1, 1))
    #    landmarks = np.squeeze(landmarks)
    #    #landmarks = landmarks[:,:,:,0]
    #    #landmarks = np.expand_dims(landmarks , axis = -1)
    #    alpha_test = np.squeeze(inverse_renderer_test.predict(landmarks))
    #    sio.savemat('alpha_test_fz_'+str(i)+'_n.mat',{'a': alpha_test[0,:]})
    #    
    #for i in range(1,11):
    #    test_face = sio.loadmat(viz_data_path_outlier+str(i) + '.mat')['x_o']
    #    landmarks = np.array(test_face)
    #    #landmarks = np.squeeze(landmarks)
    #    landmarks = np.tile(test_face, (batch_size ,1, 1))
    #    landmarks = np.squeeze(landmarks)
    #    #landmarks = landmarks[:,:,:,0]
    #    #landmarks = np.expand_dims(landmarks , axis = -1)
    #    alpha_test = np.squeeze(inverse_renderer_test.predict(landmarks))
    #    sio.savemat('alpha_test_fz_'+str(i)+'_o.mat',{'a': alpha_test[0,:]})
        
    
    
    inverse_renderer_test.compile(optimizer = 'Adam' , loss = reg_loss2)
    
    #inverse_renderer_test.load_weights(data_path+'IR_quadratic_DNN_z2_w.h5')
    #inverse_renderer_test.load_weights(data_path+'IR_DNN_z_w.h5')
    history_IR_z = inverse_renderer_test.fit_generator(Generator_IR2(batch_size,trdata_path_landmark,trdata_path_alpha), steps_per_epoch =1000, epochs =10,validation_data=Generator_IR_Test2(batch_size,tstdata_path_landmark,tstdata_path_alpha), validation_steps=100)#,callbacks=[checkpointer])
#    inverse_renderer_test.save_weights(data_path+'IR_DNN_z_w_normal_training.h5')
    
    
    res_path = 'F:\\Kamyab_data\\IR_BE\\deepLearning\\IR\\result\\'
    #inverse_renderer.compile(optimizer = 'Adam' , loss = tapered_loss)
    #
    #history_IR_nonquad = inverse_renderer.fit_generator(Generator_IR(batch_size,trdata_path_landmark,trdata_path_alpha), steps_per_epoch =1000, epochs =10,validation_data=Generator_IR_Test(batch_size,tstdata_path_landmark,tstdata_path_alpha), validation_steps=100)#,callbacks=[checkpointer])
    #inverse_renderer.save_weights(data_path+'IR_tapered_w.h5')
#    mse_n = np.zeros(11)
    for i in range(1,11):
        test_face = sio.loadmat(viz_data_path_noisy+str(i) + '.mat')['x']
#        test_face_s = sio.loadmat(viz_data_path_noisy_s+str(i) + '.mat')['shape2']
#        test_face_s = np.reshape(test_face_s , (1,160470))
        landmarks = np.array(test_face)
        #landmarks = np.squeeze(landmarks)
        landmarks = np.tile(test_face, (batch_size ,1, 1))
        landmarks = np.squeeze(landmarks)
        #landmarks = landmarks[:,:,:,0]
        #landmarks = np.expand_dims(landmarks , axis = -1)
        alpha_test = np.squeeze(inverse_renderer_test.predict(landmarks))
        alpha_test = alpha_test[0]
        alpha_test = (alpha_test - np.mean(alpha_test))/np.std(alpha_test)
#        pred_face = coef2obj(alpha_test)
#        mse_n[i] = msqe(test_face_s, pred_face)
        sio.savemat(res_path+'alpha_test_z_'+str(i)+ str(j)+'_n.mat',{'a': alpha_test[0]})
#    mse_o = np.zeros(11)
    for i in range(1,11):
        test_face = sio.loadmat(viz_data_path_outlier+str(i) + '.mat')['x_o']
#        test_face_s = sio.loadmat(viz_data_path_outlier_s+str(i) + '.mat')['shape2']
#        test_face_s = np.reshape(test_face_s , (1,160470))

        landmarks = np.array(test_face)
        #landmarks = np.squeeze(landmarks)
        landmarks = np.tile(test_face, (batch_size ,1, 1))
        landmarks = np.squeeze(landmarks)
        #landmarks = landmarks[:,:,:,0]
        #landmarks = np.expand_dims(landmarks , axis = -1)
        alpha_test = np.squeeze(inverse_renderer_test.predict(landmarks))

#        alpha_test = alpha_test[0]
#        alpha_test = (alpha_test - np.mean(alpha_test))/np.std(alpha_test)
#        pred_face = coef2obj(alpha_test)
        sio.savemat(res_path+'alpha_test_z_'+str(i)+str(j)+'_o.mat',{'a': alpha_test[0]})
#        mse_o[i] = msqe(test_face_s, pred_face)
#    MSE_z_n[j] = np.mean(mse_n)
#    MSE_z_o[j] = np.mean(mse_o)

#sio.savemat(res_path + 'MSE_DM_tr_Normal_tst_N' , {'MSE_DM_tr_Normal_tst_N': MSE_z_n})
#sio.savemat(res_path + 'MSE_DM_tr_Normal_tst_NO' , {'MSE_DM_tr_Normal_tst_NO': MSE_z_o})
