# Supplementary material for: Deep learning methods for inverse problems
Source: PeerJ Comput Sci. 2022 May 2;8:e951. doi: 10.7717/peerj-cs.951 (PMC9137882; doi:10.7717/peerj-cs.951)
Supplement: Supplemental Information 1 — Raw data including the deep learning codes and their weights. The statistical analyses are also reported in the Experiments section of the article. [file peerj-cs-08-951-s001.zip › deepLearning/IR_code/DR_compute_MSE_for_statistical_evaluation.m]

function eval_IR
global shapeMU shapePC shapeEV y_t landmarks tl
close all
res_path = 'F:\\Kamyab_data\\IR_BE\\deepLearning\\IR\\result\\statistical_analysis\\tr_normal\\';
res_path_mses = 'F:\\Kamyab_data\\IR_BE\\deepLearning\\IR\\result\\';
addpath('E:\Kamyab_data\paper_1_matlabCode\PublicMM1')
addpath('E:\Kamyab_data\paper_1_matlabCode\PublicMM1\matlab');
addpath('E:\Kamyab_data\paper_1_matlabCode');
load 01_MorphableModel;
% load mean_landmarks_besel_72;
[model msz] = load_model();
% res_path = 'E:\\thesis_phd\\BE_Dr_figuth\\experiments\\IR\\result\\tr_normal\\';
path_noisy_input = 'F:\\Kamyab_data\\IR_BE\\deepLearning\\data_for_vizualize\\noisy\\m\\';
path_outlier_input = 'F:\\Kamyab_data\\IR_BE\\deepLearning\\data_for_vizualize\\outlier\\m\\';
load landmarks_me_72.mat landmarks; % index of 72 landmarks in besel face model in landmarks
load out_of_sample_faces_besel
% num_of_landmarks = 72;
% num_trdata = 1000;
C = [1,0,0,0;0,1,0,0;0,0,0,0];
plot_fig = 0;
for j = 1 : 5
    for i = 2 : 5
        i
        %     tic
        GT_shape = out_of_sample_faces{i}.shape;
        
        noisy_input = importdata([path_noisy_input,sprintf('%d.mat',i)]);
        %         noisy_input2 = reshape(noisy_input' ,72,3);
        
        
        outlier_input = importdata([path_outlier_input,sprintf('%d.mat',i)]);
        %         outlier_input2 = reshape(outlier_input' ,72,3);
        %%%%%%%%%%%%%%%%%%%%%%%%%%% DR NOISY %%%%%%%%%%%%%%%%%%%%%%%%%%%%
        y_t = noisy_input;
        %         options_ga = optimoptions('ga', 'MaxGenerations', 10);
        %         [zhat,fval,exitflag,output_iter] = ga(@GA_objective_IR,199, [] , [], [],[], 0,1, [],[], options_ga);
        z_0 = randn(1,199);
%         zhat = fminunc(@GA_objective_IR, z_0);
        zhat = fminsearch(@GA_objective_IR, z_0);
        
        alphahat = (zhat - mean(zhat))/std(zhat);
        shape_DR_n = coef2object(alphahat', shapeMU, shapePC, shapeEV);
        shape_DR_n = reshape(shape_DR_n' , 3 , 53490)';
        MSE_DRq_n(i,j) = immse(double(shape_DR_n(:)),GT_shape(:));%sqrt(sum((newShape1(:)-out_of_sample_faces{1,idx}.shape(:)).^2))
        
        %%%%%%%%%%%%%%%%%%%%%%%%%%% DR OUTLIER %%%%%%%%%%%%%%%%%%%%%%%%%%%%%%%%
        y_t = outlier_input;
        %         options_ga = optimoptions('ga', 'MaxGenerations', 10);
        %         [zhat,fval,exitflag,output_iter] = ga(@GA_objective_IR,199, [] , [], [],[], -1,1, [],[], options_ga);
        z_0 = randn(1,199);
%         zhat = fminunc(@GA_objective_IR, z_0);
        zhat = fminsearch(@GA_objective_IR, z_0);
        alphahat = (zhat - mean(zhat))/std(zhat);
        shape_DR_o = coef2object(alphahat', shapeMU, shapePC, shapeEV);
        shape_DR_o = reshape(shape_DR_o' , 3 , 53490)';
        MSE_DRq_o(i,j) = immse(double(shape_DR_o(:)),GT_shape(:));%sqrt(sum((newShape1(:)-out_of_sample_faces{1,idx}.shape(:)).^2))
        %     toc
    end
    
end
save MSE_DRq_n MSE_DRq_n
save MSE_DRq_o MSE_DRq_o
end
