# Supplementary material for: Deep learning methods for inverse problems
Source: PeerJ Comput Sci. 2022 May 2;8:e951. doi: 10.7717/peerj-cs.951 (PMC9137882; doi:10.7717/peerj-cs.951)
Supplement: Supplemental Information 1 — Raw data including the deep learning codes and their weights. The statistical analyses are also reported in the Experiments section of the article. [file peerj-cs-08-951-s001.zip › deepLearning/IR_code/eval_IR.m]

close all
addpath('E:\Kamyab_data\paper_1_matlabCode\PublicMM1')
addpath('E:\Kamyab_data\paper_1_matlabCode\PublicMM1\matlab');
addpath('E:\Kamyab_data\paper_1_matlabCode');
load 01_MorphableModel;
% load mean_landmarks_besel_72;
[model msz] = load_model();
path_noisy_input = 'F:\\Kamyab_data\\IR_BE\\deepLearning\\data_for_vizualize\\noisy\\m\\';
path_outlier_input = 'F:\\Kamyab_data\\IR_BE\\deepLearning\\data_for_vizualize\\outlier\\m\\';
load landmarks_me_72.mat landmarks; % index of 72 landmarks in besel face model in landmarks
load out_of_sample_faces_besel
num_of_landmarks = 72;
num_trdata = 1000;
C = [1,0,0,0;0,1,0,0;0,0,0,0];
res_path = 'F:\\Kamyab_data\\IR_BE\\deepLearning\\IR\\result\\tr_noisy\\';

for i = 1  : 10
    figure;
    GT_shape = out_of_sample_faces{i}.shape;
    subplot(4, 2, 1.5); plot3dFace_shape(struct('shape', GT_shape) , model.tl); title('GT shape');
    
    noisy_input = importdata([path_noisy_input,sprintf('%d.mat',i)]);
    noisy_input = reshape(noisy_input,  3,72)';
    subplot(4,2,3);plot(noisy_input(:,1) , noisy_input(:,2), '*k'); title('Noisy Input');
    
    outlier_input = importdata([path_outlier_input,sprintf('%d.mat',i)]);
    outlier_input = reshape(outlier_input,  3,72)';
    subplot(4,2,4);plot(outlier_input(:,1) ,outlier_input(:,2), '*k'); title('Outlier Input');
    
    load(sprintf( [res_path,'alpha_test_fz_%d_n.mat'],i));
    a = (a - mean(a))/std(a);
    shape  = coef2object( a', model.shapeMU, model.shapePC, model.shapeEV );
    shape2 = reshape(double(shape') , 3 , length(shape)/3)';
    subplot(4,2,5); plot3dFace_shape(struct('shape', shape2) , model.tl); title('pred_{fz} noisy');
%     shape2(landmarks , :)
    
    load(sprintf( [res_path,'alpha_test_z_%d_n.mat'],i)); 
    a = (a - mean(a))/std(a);
    shape  = coef2object( a', model.shapeMU, model.shapePC, model.shapeEV );
    shape3 = reshape(double(shape) , 3 , length(shape)/3)';
    subplot(4,2,6); plot3dFace_shape(struct('shape', shape3) , model.tl); title('pred_z noisy');
    
    load(sprintf( [res_path,'alpha_test_fz_%d_o.mat'],i));
    a = (a - mean(a))/std(a);
    shape  = coef2object( a', model.shapeMU, model.shapePC, model.shapeEV );
    shape2 = reshape(double(shape') , 3 , length(shape)/3)';
    subplot(4,2,7); plot3dFace_shape(struct('shape', shape2) , model.tl); title('pred_{fz} outlier');
    
    load(sprintf( [res_path,'alpha_test_z_%d_o.mat'],i)); 
    a = (a - mean(a))/std(a);
    shape  = coef2object( a', model.shapeMU, model.shapePC, model.shapeEV );
    shape3 = reshape(double(shape) , 3 , length(shape)/3)';
    subplot(4,2,8); plot3dFace_shape(struct('shape', shape3) , model.tl); title('pred_z outlier');
    
end
