# Supplementary material for: Deep learning methods for inverse problems
Source: PeerJ Comput Sci. 2022 May 2;8:e951. doi: 10.7717/peerj-cs.951 (PMC9137882; doi:10.7717/peerj-cs.951)
Supplement: Supplemental Information 1 — Raw data including the deep learning codes and their weights. The statistical analyses are also reported in the Experiments section of the article. [file peerj-cs-08-951-s001.zip › deepLearning/IR_code/GA_objective_IR.m]

function out = GA_objective_IR(alphahat)
global shapeMU shapePC shapeEV y_t landmarks
alphahat = (alphahat - mean(alphahat))/std(alphahat);
newShape1 = coef2object(alphahat', shapeMU, shapePC, shapeEV);
newShape1 = reshape(newShape1' , 3 , 53490)';
newShape1 = double(newShape1(landmarks , :));
newShape1 = newShape1';
newShape1 = newShape1(:);
out = sqrt(sum((newShape1-y_t).^2));
