# Supplementary material for: Deep learning methods for inverse problems
Source: PeerJ Comput Sci. 2022 May 2;8:e951. doi: 10.7717/peerj-cs.951 (PMC9137882; doi:10.7717/peerj-cs.951)
Supplement: Supplemental Information 1 — Raw data including the deep learning codes and their weights. The statistical analyses are also reported in the Experiments section of the article. [file peerj-cs-08-951-s001.zip › deepLearning/IR_code/IR_deep_reg.m]

function zhat = IR_deep_reg
clear
close all
global shapeMU shapePC shapeEV y_t landmarks
addpath('E:\Kamyab_data\paper_1_matlabCode\PublicMM1')
addpath('E:\Kamyab_data\paper_1_matlabCode\PublicMM1\matlab');
load 01_MorphableModel;
addpath('E:\Kamyab_data\paper_1_matlabCode\');
landmarks = importdata('landmarks_me_72.mat'); % index of 72 landmarks in besel face model in landmarks
load out_of_sample_faces_besel
idx = 6;
y_t = out_of_sample_faces{1,idx}.shape(landmarks , :);
y_t = y_t';
y_t = y_t(:);
for j = 1 : 10
    if rand < 0.5
        c = -1;
    else 
        c=1;
    end
    y_t(randi(216)) = c*50e+04 + rand*(10e+04);
end
% y_t = importdata('test_face_2_n.mat'); %

% for i =1 : 1000
%     flag1 = 0;
%     flag2 = 0;
%     if rand < 0.5
%         if rand < 0.5
%             trsamples(i , 1) = -rand*8 - 1;
%         else
%             trsamples(i , 1) = rand*8 +2;
%         end
%     else
%         trsamples(i , 1) = rand;
%         flag1 = 1;
%     end
%     if rand < 0.5
%         if rand < 0.5
%             trsamples(i , 2) = rand*9 - 15;
%         else
%             trsamples(i , 2) = rand*9 + 6;
%         end
%     else
%         trsamples(i , 2) = rand*10 - 5;
%         flag2 = 1;
%     end
%     if flag1 == 1 & flag2 == 1
%     trlabels(i)=1;
%     else
%         trlabels(i) = -1;
%     end
% end
% x2 = trsamples';
% t = trlabels;
% % while(1)
% net = patternnet([5,4,3,2]);
% net = train(net,x2,t);
% view(net)
% y = net(x2);
% y = sign(y);
% t1  = y == t;
% % regularizer_MSE = sqrt(sum((y-t).^2));
% regularizer_acc = sum(t1)/length(t)

%% Minimizing ||m - F(z)|| + lambda R(z, W) using GA
% options_ga = gaoptimset('Generations',100, 'PlotFcn', @gaplotbestf);
% if regularizer_acc > 0.7
%     save('linreg_net_reg.mat', 'net');
% options_ga = optimoptions('ga','OutputFcn',@gaoutfun,'CrossoverFraction',0.2, 'MaxGenerations', 100);
options_ga = optimoptions('ga', 'MaxGenerations', 10);

[zhat,fval,exitflag,output_iter] = ga(@GA_objective_IR,199, [] , [], [],[], 0,1, [],[], options_ga);
alphahat = (zhat - mean(zhat))/std(zhat);
newShape1 = coef2object(alphahat', shapeMU, shapePC, shapeEV);
newShape1 = reshape(newShape1' , 3 , 53490)';
t = reshape(y_t' ,3 , 72)'; 
figure; plot(t(:,1) , t(:,2) , '*k');grid on;
figure;subplot(1,3,2); plot3dFace_shape(struct('shape', out_of_sample_faces{1,idx}.shape),tl); subplot(1,3,3);plot3dFace_shape(struct('shape', newShape1) , tl);
MSE_IR = sqrt(sum((newShape1(:)-out_of_sample_faces{1,idx}.shape(:)).^2))

% break;
% end
% end
end
