# Supplementary material for: Deep learning methods for inverse problems
Source: PeerJ Comput Sci. 2022 May 2;8:e951. doi: 10.7717/peerj-cs.951 (PMC9137882; doi:10.7717/peerj-cs.951)
Supplement: Supplemental Information 1 — Raw data including the deep learning codes and their weights. The statistical analyses are also reported in the Experiments section of the article. [file peerj-cs-08-951-s001.zip › deepLearning/IR_code/plot_heat_maps.m]

function plot_heat_maps
close all
global shapeMU shapePC shapeEV y_t landmarks
res_path='F:\Kamyab_data\IR_BE\deepLearning\IR\result\tr_n_o\';
addpath('E:\Kamyab_data\paper_1_matlabCode\PublicMM1')
addpath('E:\Kamyab_data\paper_1_matlabCode\PublicMM1\matlab');
addpath('E:\Kamyab_data\paper_1_matlabCode');
load 01_MorphableModel;
% load mean_landmarks_besel_72;
[model msz] = load_model();
path_noisy_input = 'F:\\Kamyab_data\\IR_BE\\deepLearning\\data_for_vizualize\\noisy\\m\\';
path_outlier_input = 'F:\\Kamyab_data\\IR_BE\\deepLearning\\data_for_vizualize\\outlier\\m\\';
load landmarks_me_72.mat landmarks; % index of 72 landmarks in besel face model in landmarks
load out_of_sample_faces_besel
num_of_landmarks = 72;
num_trdata = 1000;
C = [1,0,0,0;0,1,0,0;0,0,0,0];
GT_shape_1 = out_of_sample_faces{2}.shape;
options_ga = optimoptions('ga', 'MaxGenerations', 10);

%%
load([res_path, 'alpha_test_fz_1_n.mat']);
a = (a - mean(a))/std(a);
shape  = coef2object( a', model.shapeMU, model.shapePC, model.shapeEV );
shape_fz_1_n = reshape(double(shape') , 3 , length(shape)/3)';
% plotting
RMSE_fz_1_n = sqrt(sum((GT_shape_1 - shape_fz_1_n).^2,2));
figure; trisurf(model.tl, GT_shape_1(:, 1),GT_shape_1(:, 2), GT_shape_1(:, 3) , 'FaceVertexCData', RMSE_fz_1_n, 'FaceColor' , 'interp', 'EdgeColor','interp');%, 'LineWidth',5);%'CDataMapping','scaled'););
axis vis3d
axis tight
view([0 , 0 , 300]);
drawnow;
camlight right
axis off
lighting phong
shading interp
colorbar EastOutside
caxis([0 15000]);
colormap jet
title('fz-1-n');

%%


load([res_path, 'alpha_test_fz_1_o.mat']);
a = (a - mean(a))/std(a);
shape  = coef2object( a', model.shapeMU, model.shapePC, model.shapeEV );
shape_fz_1_o = reshape(double(shape') , 3 , length(shape)/3)';
% plotting
RMSE_fz_1_o = sqrt(sum((GT_shape_1 - shape_fz_1_o).^2,2));
figure; trisurf(model.tl, GT_shape_1(:, 1),GT_shape_1(:, 2), GT_shape_1(:, 3) , 'FaceVertexCData', RMSE_fz_1_o, 'FaceColor' , 'interp', 'EdgeColor','interp');%, 'LineWidth',5);%'CDataMapping','scaled'););
axis vis3d
axis tight
view([0 , 0 , 300]);
drawnow;
camlight right
axis off
lighting phong
shading interp
colorbar EastOutside
caxis([0 15000])
colormap jet
title('fz-1-o');
%%
load([res_path, 'alpha_test_z_1_n.mat']);
a = (a - mean(a))/std(a);
shape  = coef2object( a', model.shapeMU, model.shapePC, model.shapeEV );
shape_z_1_n = reshape(double(shape') , 3 , length(shape)/3)';
% plotting
RMSE_z_1_n = sqrt(sum((GT_shape_1 - shape_z_1_n).^2,2));
figure; trisurf(model.tl, GT_shape_1(:, 1),GT_shape_1(:, 2), GT_shape_1(:, 3) , 'FaceVertexCData', RMSE_z_1_n, 'FaceColor' , 'interp', 'EdgeColor','interp');%, 'LineWidth',5);%'CDataMapping','scaled'););
axis vis3d
axis tight
view([0 , 0 , 300]);
drawnow;
camlight right
axis off
lighting phong
shading interp
colorbar EastOutside
caxis([0 15000]);
colormap jet
title('z-1-n');


load([res_path, 'alpha_test_z_1_o.mat']);
a = (a - mean(a))/std(a);
shape  = coef2object( a', model.shapeMU, model.shapePC, model.shapeEV );
shape_z_1_o = reshape(double(shape') , 3 , length(shape)/3)';
% plotting
RMSE_z_1_o = sqrt(sum((GT_shape_1 - shape_z_1_o).^2,2));
figure; trisurf(model.tl, GT_shape_1(:, 1),GT_shape_1(:, 2), GT_shape_1(:, 3) , 'FaceVertexCData', RMSE_z_1_o, 'FaceColor' , 'interp', 'EdgeColor','interp');%, 'LineWidth',5);%'CDataMapping','scaled'););
axis vis3d
axis tight
view([0 , 0 , 300]);
drawnow;
camlight right
axis off
lighting phong
shading interp
colorbar EastOutside
caxis([0 15000]);
colormap jet
title('z-1-o');


noisy_input_1 = importdata([path_noisy_input,'1.mat']);
outlier_input_1 = importdata([path_outlier_input,'1.mat']);

y_t = noisy_input_1;
[zhat_GA,fval,~,output_iter] = ga(@GA_objective_IR,199, [] , [], [],[], 0,1, [],[],options_ga);
alphahat = (zhat_GA - mean(zhat_GA))/std(zhat_GA);
newShape1 = coef2object(alphahat', shapeMU, shapePC, shapeEV);
shape_GA_1_n = reshape(newShape1' , 3 , 53490)';
% plotting
RMSE_GA_1_n = sqrt(sum((GT_shape_1 - shape_GA_1_n).^2,2));
figure; trisurf(model.tl, GT_shape_1(:, 1),GT_shape_1(:, 2), GT_shape_1(:, 3) , 'FaceVertexCData', RMSE_GA_1_n, 'FaceColor' , 'interp', 'EdgeColor','interp');%, 'LineWidth',5);%'CDataMapping','scaled'););
axis vis3d
axis tight
view([0 , 0 , 300]);
drawnow;
camlight right
axis off
lighting phong
shading interp
colorbar EastOutside
caxis([0 15000]);
colormap jet
title('GA-1-n');


y_t = noisy_input_1;
z_0 = randn(1,199);
zhat_NM=fminunc(@GA_objective_IR, z_0);
alphahat = (zhat_NM - mean(zhat_NM))/std(zhat_NM);
newShape1 = coef2object(alphahat', shapeMU, shapePC, shapeEV);
shape_NM_1_n = reshape(newShape1' , 3 , 53490)';
% plotting
RMSE_NM_1_n = sqrt(sum((GT_shape_1 - shape_NM_1_n).^2,2));
figure; trisurf(model.tl, GT_shape_1(:, 1),GT_shape_1(:, 2), GT_shape_1(:, 3) , 'FaceVertexCData', RMSE_NM_1_n, 'FaceColor' , 'interp', 'EdgeColor','interp');%, 'LineWidth',5);%'CDataMapping','scaled'););
axis vis3d
axis tight
view([0 , 0 , 300]);
drawnow;
camlight right
axis off
lighting phong
shading interp
colorbar EastOutside
caxis([0 15000]);
colormap jet
title('NM-1-n');


y_t = outlier_input_1;
[zhat_GA,fval,exitflag,output_iter] = ga(@GA_objective_IR,199, [] , [], [],[], 0,1, [],[],options_ga);
alphahat = (zhat_GA - mean(zhat_GA))/std(zhat_GA);
newShape1 = coef2object(alphahat', shapeMU, shapePC, shapeEV);
shape_GA_1_o = reshape(newShape1' , 3 , 53490)';
% plotting
RMSE_GA_1_o = sqrt(sum((GT_shape_1 - shape_GA_1_o).^2,2));
figure; trisurf(model.tl, GT_shape_1(:, 1),GT_shape_1(:, 2), GT_shape_1(:, 3) , 'FaceVertexCData', RMSE_GA_1_o, 'FaceColor' , 'interp', 'EdgeColor','interp');%, 'LineWidth',5);%'CDataMapping','scaled'););
axis vis3d
axis tight
view([0 , 0 , 300]);
drawnow;
camlight right
axis off
lighting phong
shading interp
colorbar EastOutside
caxis([0 15000]);
colormap jet
title('GA-1-o');


y_t = outlier_input_1;
z_0 = randn(1,199);
zhat_NM=fminunc(@GA_objective_IR, z_0);
alphahat = (zhat_NM - mean(zhat_NM))/std(zhat_NM);
newShape1 = coef2object(alphahat', shapeMU, shapePC, shapeEV);
shape_NM_1_o = reshape(newShape1' , 3 , 53490)';
% plotting
RMSE_NM_1_o = sqrt(sum((GT_shape_1 - shape_NM_1_o).^2,2));
figure; trisurf(model.tl, GT_shape_1(:, 1),GT_shape_1(:, 2), GT_shape_1(:, 3) , 'FaceVertexCData', RMSE_NM_1_o, 'FaceColor' , 'interp', 'EdgeColor','interp');%, 'LineWidth',5);%'CDataMapping','scaled'););
axis vis3d
axis tight
view([0 , 0 , 300]);
drawnow;
camlight right
axis off
lighting phong
shading interp
colorbar EastOutside
caxis([0 15000]);
colormap jet
title('NM-1-o');


%% 3
GT_shape_3 = out_of_sample_faces{4}.shape;
load([res_path, 'alpha_test_fz_3_n.mat']);
a = (a - mean(a))/std(a);
shape  = coef2object( a', model.shapeMU, model.shapePC, model.shapeEV );
shape_fz_3_n = reshape(double(shape') , 3 , length(shape)/3)';
% plotting
RMSE_fz_3_n = sqrt(sum((GT_shape_3 - shape_fz_3_n).^2,2));
figure; trisurf(model.tl, GT_shape_3(:, 1),GT_shape_3(:, 2), GT_shape_3(:, 3) , 'FaceVertexCData', RMSE_fz_3_n, 'FaceColor' , 'interp', 'EdgeColor','interp');%, 'LineWidth',5);%'CDataMapping','scaled'););
axis vis3d
axis tight
view([0 , 0 , 300]);
drawnow;
camlight right
axis off
lighting phong
shading interp
colorbar EastOutside
caxis([0 15000]);
colormap jet
title('fz-3-n');


load([res_path, 'alpha_test_fz_3_o.mat']);
a = (a - mean(a))/std(a);
shape  = coef2object( a', model.shapeMU, model.shapePC, model.shapeEV );
shape_fz_3_o = reshape(double(shape') , 3 , length(shape)/3)';
% plotting
RMSE_fz_3_o = sqrt(sum((GT_shape_3 - shape_fz_3_o).^2,2));
figure; trisurf(model.tl, GT_shape_3(:, 1),GT_shape_3(:, 2), GT_shape_3(:, 3) , 'FaceVertexCData', RMSE_fz_3_o, 'FaceColor' , 'interp', 'EdgeColor','interp');%, 'LineWidth',5);%'CDataMapping','scaled'););
axis vis3d
axis tight
view([0 , 0 , 300]);
drawnow;
camlight right
axis off
lighting phong
shading interp
colorbar EastOutside
caxis([0 15000]);
colormap jet
title('fz-3-o');


load([res_path, 'alpha_test_z_3_n.mat']);
a = (a - mean(a))/std(a);
shape  = coef2object( a', model.shapeMU, model.shapePC, model.shapeEV );
shape_z_3_n = reshape(double(shape') , 3 , length(shape)/3)';
% plotting
RMSE_z_3_n = sqrt(sum((GT_shape_3 - shape_z_3_n).^2,2));
figure; trisurf(model.tl, GT_shape_3(:, 1),GT_shape_3(:, 2), GT_shape_3(:, 3) , 'FaceVertexCData', RMSE_z_3_n, 'FaceColor' , 'interp', 'EdgeColor','interp');%, 'LineWidth',5);%'CDataMapping','scaled'););
axis vis3d
axis tight
view([0 , 0 , 300]);
drawnow;
camlight right
axis off
lighting phong
shading interp
colorbar EastOutside
caxis([0 15000]);
colormap jet
title('z-3-n');


load([res_path, 'alpha_test_z_3_o.mat']);
a = (a - mean(a))/std(a);
shape  = coef2object( a', model.shapeMU, model.shapePC, model.shapeEV );
shape_z_3_o = reshape(double(shape') , 3 , length(shape)/3)';
% plotting
RMSE_z_3_o = sqrt(sum((GT_shape_3 - shape_z_3_o).^2,2));
figure; trisurf(model.tl, GT_shape_3(:, 1),GT_shape_3(:, 2), GT_shape_3(:, 3) , 'FaceVertexCData', RMSE_z_3_o, 'FaceColor' , 'interp', 'EdgeColor','interp');%, 'LineWidth',5);%'CDataMapping','scaled'););
axis vis3d
axis tight
view([0 , 0 , 300]);
drawnow;
camlight right
axis off
lighting phong
shading interp
colorbar EastOutside
caxis([0 15000]);
colormap jet
title('z-3-o');


noisy_input_3 = importdata([path_noisy_input,'3.mat']);
outlier_input_3 = importdata([path_outlier_input,'3.mat']);

y_t = noisy_input_3;
[zhat_GA,fval,exitflag,output_iter] = ga(@GA_objective_IR,199, [] , [], [],[], 0,1, [],[],options_ga);
alphahat = (zhat_GA - mean(zhat_GA))/std(zhat_GA);
newShape1 = coef2object(alphahat', shapeMU, shapePC, shapeEV);
shape_GA_3_n = reshape(newShape1' , 3 , 53490)';
% plotting
RMSE_GA_3_n = sqrt(sum((GT_shape_3 - shape_GA_3_n).^2,2));
figure; trisurf(model.tl, GT_shape_3(:, 1),GT_shape_3(:, 2), GT_shape_3(:, 3) , 'FaceVertexCData', RMSE_GA_3_n, 'FaceColor' , 'interp', 'EdgeColor','interp');%, 'LineWidth',5);%'CDataMapping','scaled'););
axis vis3d
axis tight
view([0 , 0 , 300]);
drawnow;
camlight right
axis off
lighting phong
shading interp
colorbar EastOutside
caxis([0 15000]);
colormap jet
title('GA-3-n');

y_t = noisy_input_3;
z_0 = randn(1,199);
zhat_NM=fminunc(@GA_objective_IR, z_0);
alphahat = (zhat_NM - mean(zhat_NM))/std(zhat_NM);
newShape1 = coef2object(alphahat', shapeMU, shapePC, shapeEV);
shape_NM_3_n = reshape(newShape1' , 3 , 53490)';
% plotting
RMSE_NM_3_n = sqrt(sum((GT_shape_3 - shape_NM_3_n).^2,2));
figure; trisurf(model.tl, GT_shape_3(:, 1),GT_shape_3(:, 2), GT_shape_3(:, 3) , 'FaceVertexCData', RMSE_NM_3_n, 'FaceColor' , 'interp', 'EdgeColor','interp');%, 'LineWidth',5);%'CDataMapping','scaled'););
axis vis3d
axis tight
view([0 , 0 , 300]);
drawnow;
camlight right
axis off
lighting phong
shading interp
colorbar EastOutside
caxis([0 15000]);
colormap jet
title('NM-3-n');


y_t = outlier_input_3;

[zhat_GA,fval,exitflag,output_iter] = ga(@GA_objective_IR,199, [] , [], [],[], 0,1, [],[],options_ga);
alphahat = (zhat_GA - mean(zhat_GA))/std(zhat_GA);
newShape1 = coef2object(alphahat', shapeMU, shapePC, shapeEV);
shape_GA_3_o = reshape(newShape1' , 3 , 53490)';
% plotting
RMSE_GA_3_o = sqrt(sum((GT_shape_3 - shape_GA_3_o).^2,2));
figure; trisurf(model.tl, GT_shape_3(:, 1),GT_shape_3(:, 2), GT_shape_3(:, 3) , 'FaceVertexCData', RMSE_GA_3_o, 'FaceColor' , 'interp', 'EdgeColor','interp');%, 'LineWidth',5);%'CDataMapping','scaled'););
axis vis3d
axis tight
view([0 , 0 , 300]);
drawnow;
camlight right
axis off
lighting phong
shading interp
colorbar EastOutside
caxis([0 15000]);
colormap jet
title('GA-3-o');


y_t = outlier_input_3;
z_0 = randn(1,199);
zhat_NM=fminunc(@GA_objective_IR, z_0);
alphahat = (zhat_NM - mean(zhat_NM))/std(zhat_NM);
newShape1 = coef2object(alphahat', shapeMU, shapePC, shapeEV);
shape_NM_3_o = reshape(newShape1' , 3 , 53490)';

% plotting
RMSE_NM_3_o = sqrt(sum((GT_shape_3 - shape_NM_3_o).^2,2));
figure; trisurf(model.tl, GT_shape_3(:, 1),GT_shape_3(:, 2), GT_shape_3(:, 3) , 'FaceVertexCData', RMSE_NM_3_o, 'FaceColor' , 'interp', 'EdgeColor','interp');%, 'LineWidth',5);%'CDataMapping','scaled'););
axis vis3d
axis tight
view([0 , 0 , 300]);
drawnow;
camlight right
axis off
lighting phong
shading interp
colorbar EastOutside
caxis([0 15000]);
colormap jet
title('NM-3-o');
