# Supplementary material for: Deep learning methods for inverse problems
Source: PeerJ Comput Sci. 2022 May 2;8:e951. doi: 10.7717/peerj-cs.951 (PMC9137882; doi:10.7717/peerj-cs.951)
Supplement: Supplemental Information 1 — Raw data including the deep learning codes and their weights. The statistical analyses are also reported in the Experiments section of the article. [file peerj-cs-08-951-s001.zip › deepLearning/IR_code/prepare_out_of_sample_faces_for_exp.m]

addpath('E:\Kamyab_data\paper_1_matlabCode\PublicMM1')
addpath('E:\Kamyab_data\paper_1_matlabCode\PublicMM1\matlab');
addpath('E:\Kamyab_data\paper_1_matlabCode');
load 01_MorphableModel;
% load mean_landmarks_besel_72;
[model msz] = load_model();
load landmarks_me_72.mat landmarks; % index of 72 landmarks in besel face model in landmarks
num_of_landmarks = 72;
C = [1,0,0,0;0,1,0,0;0,0,0,0];
load out_of_sample_faces_besel
save_path_noisy_m = 'F:\\Kamyab_data\\IR_BE\\deepLearning\\data_for_vizualize\\noisy\\m\\';
save_path_noisy_z = 'F:\\Kamyab_data\\IR_BE\\deepLearning\\data_for_vizualize\\noisy\\z\\';
save_path_outlier_m = 'F:\\Kamyab_data\\IR_BE\\deepLearning\\data_for_vizualize\\outlier\\m\\';
save_path_outlier_z ='F:\\Kamyab_data\\IR_BE\\deepLearning\\data_for_vizualize\\outlier\\z\\';
for i = 1 : length(out_of_sample_faces)
    shape2  = out_of_sample_faces{i}.shape;
%     shape2 = reshape(double(shape) , 3 , length(shape)/3)';
    landmarks_3d_2 = shape2(landmarks , :);
    projected_landmarks =[C * [landmarks_3d_2,ones(72,1)]' + randn(3,72)]'+5e3*randn(72,3);%(:,1:2);
    projected_landmarks_outlier = projected_landmarks;
    for jj = 1 : 20
        idx = randi(72);
        projected_landmarks_outlier(idx , :) = [rand*50e4-20e4,rand*50e4-20e4, 1];
    end
    pts_2d = projected_landmarks';
    x = [pts_2d(1:2,:);zeros(1 , size(pts_2d , 2))]';
    x=x';
    x = x(:);
    
    pts_2d_o = projected_landmarks_outlier';
    x_o = [pts_2d_o(1:2,:);ones(1 , size(pts_2d_o , 2))]';
    x_o = x_o';
    x_o = x_o(:);
% landmarks_3d_2(:,1:2);
%     saveas(gcf,'temp.png')
%     input_image = double(rgb2gray(imread('temp.png')));
%     input_image = input_image / 255;
%     [tx , ty] = find( input_image ~= 1);
%     cropped_input_image = input_image;
%     cropped_input_image(: , 1:min(ty)) = [];
%     cropped_input_image(: , max(ty)-min(ty):end) = [];
%     cropped_input_image(1:min(tx), :) = [];
%     cropped_input_image(max(tx)-min(tx):end, :) = [];
%     cropped_input_image = imresize(cropped_input_image , [100 , 100]);
    
%     xmax = 100;
%     xmin = 1;
%     projected_landmarks = (projected_landmarks - ...
%         repmat([min(shape2(: , 1)) , ...
%         min(shape2(: , 2))] , size(projected_landmarks, 1) , 1))...
%         * (xmax - xmin) ./ (repmat([max(shape2(: , 1))...
%         , max(shape2(: , 2))]...
%         -[min(shape2(: , 1))...
%         , min(shape2(: , 2))] , size(projected_landmarks, 1) , 1))...
%         +xmin;%normalize between 0 , 10
%     figure;imshow(cropped_input_image);
%     p = ginput(1);
%     uu=p(1);p(1)=p(2);p(2)=uu;
    % move all 2d landmarks so that landmark 30 will be on point p
%     projected_landmarks = projected_landmarks - repmat(projected_landmarks(30,:) , size(projected_landmarks , 1),1) + repmat(p , size(projected_landmarks , 1) , 1);
%     landmark_mask = zeros(size(cropped_input_image));
%     r1 = 2 * repmat(projected_landmarks(30,2) , size(projected_landmarks(30,:),1)) -projected_landmarks(: , 2) ;
%     r2 = 2 * repmat(projected_landmarks(30,1) , size(projected_landmarks(30,:),1)) - projected_landmarks(:,1);
%     for k = 1 : length(r1)
%         landmark_mask(round(r2(k)), round(r1(k)))=1;
%     end

    
%     hold on;plot(2 * repmat(projected_landmarks(30,2) , size(projected_landmarks(30,:),1)) -projected_landmarks(: , 2) , 2 * repmat(projected_landmarks(30,1) , size(projected_landmarks(30,:),1)) - projected_landmarks(:,1) , '*r');
%     t1=2 * repmat(projected_landmarks(30,2) , size(projected_landmarks(30,:),1)) -projected_landmarks(: , 2);
%     t2 = 2 * repmat(projected_landmarks(30,1) , size(projected_landmarks(30,:),1)) - projected_landmarks(:,1);
%     projected_landmarks2=[t1 , t2];
%     pts_2d = projected_landmarks2;
%     % pts_2d(: , 2) = -pts_2d(: , 2);
%     % % pts_2d = -10 + (20) *(pts_2d - repmat(min(pts_2d(:,1:2)) , size(pts_2d , 1) , 1)) ./ (repmat(max(pts_2d(:,1:2)) , size(pts_2d , 1) , 1) - repmat(min(pts_2d(:,1:2)) , size(pts_2d , 1) , 1));
%     pts_2d = pts_2d';
%     t(:,:,1) = cropped_input_image;
%     t(:,:,2) = landmark_mask;
    
    save([save_path_noisy_m,sprintf('%d.mat', i)], 'x');
    save([save_path_noisy_z,sprintf('%d.mat', i)], 'shape2');
    save([save_path_outlier_m,sprintf('%d.mat', i)], 'x_o');
    save([save_path_outlier_z,sprintf('%d.mat', i)], 'shape2');
    close all;
end
