# Supplementary material for: Deep learning methods for inverse problems
Source: PeerJ Comput Sci. 2022 May 2;8:e951. doi: 10.7717/peerj-cs.951 (PMC9137882; doi:10.7717/peerj-cs.951)
Supplement: Supplemental Information 1 — Raw data including the deep learning codes and their weights. The statistical analyses are also reported in the Experiments section of the article. [file peerj-cs-08-951-s001.zip › deepLearning/IR_code/statistical_evaluation_DRq.m]

close all;
res_path = 'F://Kamyab_data//IR_BE//deepLearning//IR//result//';
load([res_path,'MSE_DM_tr_Noisy_tst_O']);
load([res_path,'MSE_DM_tr_Noisy_tst_N']);

load([res_path,'MSE_DC_tr_Noisy_tst_O']);
load([res_path,'MSE_DC_tr_Noisy_tst_N']);

load([res_path,'MSE_DM_tr_Normal_tst_O']);
load([res_path,'MSE_DM_tr_Normal_tst_N']);

load([res_path,'MSE_DC_tr_Normal_tst_O']);
load([res_path,'MSE_DC_tr_Normal_tst_N']);

load([res_path,'MSE_DM_tr_NO_tst_O']);
load([res_path,'MSE_DM_tr_NO_tst_N']);

load([res_path,'MSE_DC_tr_NO_tst_O']);
load([res_path,'MSE_DC_tr_NO_tst_N']);

load([res_path,'MSE_DR_tr_n']);
load([res_path,'MSE_DR_tr_o']);

load([res_path,'MSE_DRq_n']);
load([res_path,'MSE_DRq_o']);

MSE_DRq_n = mean(MSE_DRq_n,2);
MSE_DRq_n = MSE_DRq_n(2:end);

MSE_DRq_o = mean(MSE_DRq_o,2);
MSE_DRq_o = MSE_DRq_o(2:end);

% p_DM_DC_tr_n_tst_n = signrank(MSE_DM_tr_Noisy_tst_N(1:5), MSE_DC_tr_Noisy_tst_N(1:5))
p_DM_DRq_tr_n_tst_n = signrank(MSE_DM_tr_Noisy_tst_N(1:4), MSE_DRq_n)
p_DC_DRq_tr_n_tst_n = signrank(MSE_DC_tr_Noisy_tst_N(1:4), MSE_DRq_n)

% p_DM_DC_tr_n_tst_o = signrank(MSE_DM_tr_Noisy_tst_O(1:5), MSE_DC_tr_Noisy_tst_O(1:5))
p_DM_DRq_tr_n_tst_o = signrank(MSE_DM_tr_Noisy_tst_O(1:4), MSE_DRq_o)
p_DC_DR_tr_n_tst_o = signrank(MSE_DC_tr_Noisy_tst_O(1:4), MSE_DRq_o)


% p_DM_DC_tr_Normal_tst_n = signrank(MSE_DM_tr_Normal_tst_N(1:5), MSE_DC_tr_Normal_tst_N(1:5))
p_DM_DRq_tr_Normal_tst_n = signrank(MSE_DM_tr_Normal_tst_N(1:4), MSE_DRq_n)
p_DC_DRq_tr_Normal_tst_n = signrank(MSE_DC_tr_Normal_tst_N(1:4), MSE_DRq_n)


% p_DM_DC_tr_Normal_tst_O = signrank(MSE_DM_tr_Normal_tst_O(1:5), MSE_DC_tr_Normal_tst_O(1:5))
p_DM_DRq_tr_Normal_tst_o = signrank(MSE_DM_tr_Normal_tst_O(1:4), MSE_DRq_o)
p_DC_DRq_tr_Normal_tst_o = signrank(MSE_DC_tr_Normal_tst_O(1:4), MSE_DRq_o)

% p_DM_DC_tr_NO_tst_n = signrank(MSE_DM_tr_NO_tst_N(1:5), MSE_DC_tr_NO_tst_N(1:5))
p_DM_DRq_tr_NO_tst_n = signrank(MSE_DM_tr_NO_tst_N(1:4), MSE_DRq_n)
p_DC_DRq_tr_NO_tst_n = signrank(MSE_DC_tr_NO_tst_N(1:4), MSE_DRq_n)


% p_DM_DC_tr_NO_tst_o = signrank(MSE_DM_tr_NO_tst_O(1:5), MSE_DC_tr_NO_tst_O(1:5))
p_DM_DRq_tr_NO_tst_o = signrank(MSE_DM_tr_NO_tst_O(1:4), MSE_DRq_o)
p_DC_DRq_tr_NO_tst_o = signrank(MSE_DC_tr_NO_tst_O(1:4), MSE_DRq_o)
