# Supplementary material for: Deep learning methods for inverse problems
Source: PeerJ Comput Sci. 2022 May 2;8:e951. doi: 10.7717/peerj-cs.951 (PMC9137882; doi:10.7717/peerj-cs.951)
Supplement: Supplemental Information 1 — Raw data including the deep learning codes and their weights. The statistical analyses are also reported in the Experiments section of the article. [file peerj-cs-08-951-s001.zip › deepLearning/linreg_code/deep_linear_regression.py]

# -*- coding: utf-8 -*-
"""
Created on Wed Aug  7 20:25:48 2019

@author: Nezam Avaran
"""
import numpy as np
from random import seed
from random import random
import matplotlib.pyplot as plt
from keras.models import Model ,load_model
from keras import backend as K
from keras.layers import *
from keras.layers.merge import concatenate as concat
import numpy as np
import scipy.io as sio
import h5py
from keras.callbacks import EarlyStopping
from keras.losses import *
from mpl_toolkits.mplot3d import Axes3D
import matplotlib.pyplot as plt
import keras
from os import listdir,makedirs
from os.path import isfile, join
from keras.callbacks import ModelCheckpoint
from PIL import Image
import image_slicer
import sys
import random
from keras import regularizers
from keras import layers

# seed random number generator
seed(1)
# generate some random number
N = 500 # number of sample points
N_tr = 6000 # number of training data
ref_alpha = np.random.random((N_tr,1)) #slop angle, feasible range = [0,1]
ref_b = -5 + np.random.random((N_tr,1))*10 # arz az mabda'a, feasible range = [-5,5]
xi = 0.5; # threshold of Capped function
z = [ref_alpha, ref_b];
#generate samples for regression problem

batch_size=10
max_val = 1;
min_val = -1;
cc = 1;
#samples = np.zeros((N,2), dtype=float)
#outliers =  np.zeros((N,2), dtype=float)
#for i in range(N):
#    x  = random() * (max_val - min_val) + min_val
#    if (random() < 0.2): # points above ref line are outliers
#        samples[i,0] = x 
#        samples[i,1] = ref_b + ref_alpha*x + 0.7
#        outliers[cc,0] = x 
#        outliers[cc,1] = ref_b + ref_alpha*x + 0.7
#        cc = cc + 1
#    elif (random() < 0.3): # points below ref line are ordinary error
#        samples[i,0] = x 
#        samples[i,1] = ref_b + ref_alpha*x - 0.3
#        
#    else:
#        samples[i,0] = x 
#        samples[i,1] = ref_b + ref_alpha*x #  points on the line
x_data  = np.random.rand(N_tr,N) * (max_val - min_val) + min_val
samples = np.zeros((N_tr,N))
# add noise to 40% of points in each record and turn 10% of points in each record to outlier
#samples[:, 50:300] = x_data[:, 50:300]*np.tile(ref_alpha, (1,250)) + np.tile(ref_b, (1,250))# + np.random.randn(1000,N)
#samples[:, 300:500]= x_data[:, 300:500]*np.tile(ref_alpha, (1,200)) + np.tile(ref_b, (1,200)) + np.random.randn(N_tr,200)
#samples[:, 0:50]= x_data[:, 0:50]*np.tile(ref_alpha, (1,50)) + np.tile(ref_b, (1,50)) + 10*np.random.randn(N_tr,50)

samples = x_data*np.tile(ref_alpha, (1,500)) + np.tile(ref_b, (1,500))# + np.random.randn(1000,N)


#samples, x_data = random.shuffle(samples, x_data, random_state=0)
x_data_test  = sio.loadmat('x_data_test.mat')['x_data_test']#np.random.rand(batch_size,N) * (max_val - min_val) + min_val
x_data_test = np.tile(x_data_test , (batch_size , 1))
samples_test = sio.loadmat('samples_test.mat')['samples_test']
samples_test = np.tile(samples_test , (batch_size , 1))
#for i in range(1000):
#    samples[i,:]=x[i,:]*ref_alpha + ref_b + np.random.randn(1,N)
    
#xx =np.arange(min_val,max_val,0.01)#[] 
#yy = ref_b + ref_alpha*xx;
#ax1=plt.plot(xx,yy, 'k') #plot true line
#data_x = samples[:,0]#np.transpose(np.concatenate((samples[:,0],np.ones(samples.shape[0],1)),axis=1))
##hold on
#plt.plot(samples[:,0] , samples[:,1] , '.b')
##hold on
##plt.plot(outliers[:,0] , outliers[:,1] , 'xr')
##xlabel('x'); ylabel('y');
#plt.grid ='on'
#plt.legend(['Reference line'])
##plt.show()

#def my_loss(y_true, y_pred):
#    f_zhat = K.dot(y_pred, data_x)
#    K.concatenate((f_zhat,))
#    t= K.mean(mean_squared_error(y_true, y_pred))

def forward(args):
    alpha, beta, data_x=args
    return alpha*data_x +beta# + K.random_normal(shape=(batch_size, N), mean=0., stddev=1.)
#    return K.sum(K.dot(alpha,xx),beta)

def tapered_loss(y_true, y_pred):
    return 10 - K.log(K.exp(-K.square(y_true-y_pred)) + 10)

def metric_z_zhat(y_true, y_pred):
    t1 = K.mean(mean_squared_error(a, ref_alpha))
    t2 = K.mean(mean_squared_error(b, ref_b))
    return t1 + t2


input_shape = (N,)


input_y = Input(input_shape,name='lin_reg_y') 
input_x = Input(input_shape,name='lin_reg_x') 

dense1 = Dense(300,name = 'en_d1', activation='relu')#, filters=4, kernel_size=3, strides=(1,1), padding='same', data_format='channels_last', dilation_rate=(1, 1), activation='relu', use_bias=True, kernel_initializer='glorot_uniform', bias_initializer='zeros', kernel_regularizer=None, bias_regularizer=None, activity_regularizer=None, kernel_constraint=None, bias_constraint=None)

dense2 = Dense(200,name = 'en_d2', activation='relu')#, filters=8, kernel_size=3, strides=(2,2), padding='same', data_format='channels_last', dilation_rate=(1, 1), activation='relu', use_bias=True, kernel_initializer='glorot_uniform', bias_initializer='zeros', kernel_regularizer=None, bias_regularizer=None, activity_regularizer=None, kernel_constraint=None, bias_constraint=None)

dense3 = Dense(100,name = 'en_d3', activation='relu')#, filters=8, kernel_size=3, strides=(2,2), padding='same', data_format='channels_last', dilation_rate=(1, 1), activation='relu', use_bias=True, kernel_initializer='glorot_uniform', bias_initializer='zeros', kernel_regularizer=None, bias_regularizer=None, activity_regularizer=None, kernel_constraint=None, bias_constraint=None)

dense4 = Dense(50,name = 'en_d4', activation='relu')#, filters=8, kernel_size=3, strides=(2,2), padding='same', data_format='channels_last', dilation_rate=(1, 1), activation='relu', use_bias=True, kernel_initializer='glorot_uniform', bias_initializer='zeros', kernel_regularizer=None, bias_regularizer=None, activity_regularizer=None, kernel_constraint=None, bias_constraint=None)

dense4_5 = Dense(50,name = 'en_d4_5', activation='relu')#, filters=8, kernel_size=3, strides=(2,2), padding='same', data_format='channels_last', dilation_rate=(1, 1), activation='relu', use_bias=True, kernel_initializer='glorot_uniform', bias_initializer='zeros', kernel_regularizer=None, bias_regularizer=None, activity_regularizer=None, kernel_constraint=None, bias_constraint=None)


dense5 = Dense(20,name = 'en_d5', activation='relu')#, filters=8, kernel_size=3, strides=(2,2), padding='same', data_format='channels_last', dilation_rate=(1, 1), activation='relu', use_bias=True, kernel_initializer='glorot_uniform', bias_initializer='zeros', kernel_regularizer=None, bias_regularizer=None, activity_regularizer=None, kernel_constraint=None, bias_constraint=None)

dense6 = Dense(10,name = 'en_d6', activation='relu')#, filters=8, kernel_size=3, strides=(2,2), padding='same', data_format='channels_last', dilation_rate=(1, 1), activation='relu', use_bias=True, kernel_initializer='glorot_uniform', bias_initializer='zeros', kernel_regularizer=None, bias_regularizer=None, activity_regularizer=None, kernel_constraint=None, bias_constraint=None)

dense6_5 = Dense(10,name = 'en_d6_5', activation='relu')

dense7 = Dense(5,name = 'en_d7', activation='relu')#, filters=8, kernel_size=3, strides=(2,2), padding='same', data_format='channels_last', dilation_rate=(1, 1), activation='relu', use_bias=True, kernel_initializer='glorot_uniform', bias_initializer='zeros', kernel_regularizer=None, bias_regularizer=None, activity_regularizer=None, kernel_constraint=None, bias_constraint=None)


dense8 = Dense(1, name = 'alphahat', activation='relu')#, activity_regularizer=regularizers.l2(0.01))

dense9 = Dense(1, name = 'betabahat', activation='relu')#, activity_regularizer=regularizers.l2(0.01))

x = dense1(input_y)
x = dense2(x)
x = dense3(x)
x = dense4(x)
xx = dense4_5(x)
x = layers.add([x,xx])
x = dense5(x)
x = dense6(x)
xx = dense6_5(x)
x = layers.add([x,xx])
x = dense7(x)
a = dense8(x)
b = dense9(x)
#latent_concat = concat([a,b,input_x],name='latent_concat')
y = Lambda(forward, output_shape = (N, ),name='forward')([a,b, input_x])

linear_regressor = Model(inputs = [input_x, input_y] , outputs = y)

x2 = dense1(input_y)
x2 = dense2(x2)
x2 = dense3(x2)
x2 = dense4(x2)
xx2 = dense4_5(x2)
x2 = layers.add([x2 , xx2])
x2 = dense5(x2)
x2 = dense6(x2)
x2 = dense7(x2)
a2 = dense8(x2)
b2 = dense9(x2)
linear_regressor_test = Model(inputs = [input_x, input_y] , outputs = [a2,b2])
linear_regressor_test.summary()
linear_regressor.compile(optimizer = 'Adam' , loss = 'mean_squared_error')#, metrics = [ metric_z_zhat])
#linear_regressor.compile(optimizer = 'Adam' , loss = tapered_loss)
#history_lin_reg = linear_regressor.fit(np.tile(np.transpose(samples[:,1]),(N,1)), np.tile(np.transpose(data_x),(N,1)),  batch_size=10, epochs = 100)

history_lin_reg_fz = linear_regressor.fit([x_data, samples], samples,  batch_size=64, epochs =50)
#
aa_fz,bb_fz = linear_regressor_test.predict([x_data_test, samples_test])

linear_regressor_test.compile(optimizer = 'Adam' , loss = 'mean_squared_error')

history_lin_reg2 = linear_regressor_test.fit([x_data, samples], [ref_alpha, ref_b],  batch_size=64, epochs =50)

aa_z,bb_z = linear_regressor_test.predict([x_data_test, samples_test])#(np.tile(np.transpose(samples[:,1]),(N,1)))


#ax1=plt.plot(x_data_test[0,:], samples_test[0,:], '.b')
#ax1=plt.plot(xx, aa[0]*xx+bb[0], 'm') #plot true line
#plt.legend(['Reference line','Quadratic'])
#plt.legend(['Reference line','Tapered'])
#ax1.margins(x=0, y=-0.25)
#linear_regressor.compile(optimizer = 'Adam' , loss = 'mean_squared_error')
#linear_regressor.compile(optimizer = 'Adam' , loss = tapered_loss)
##history_lin_reg = linear_regressor.fit(np.tile(np.transpose(samples[:,1]),(N,1)), np.tile(np.transpose(data_x),(N,1)),  batch_size=10, epochs = 100)
#history_lin_reg = linear_regressor.fit([x_data, samples], samples,  batch_size=10, epochs = 10)
#
#aa,bb = linear_regressor_test.predict([x_data_test, samples_test])#(np.tile(np.transpose(samples[:,1]),(N,1)))
#ax1=plt.plot(xx, aa[0]*xx+bb[0], 'g') #plot true line
##plt.legend(['Reference line','Quadratic'])
#plt.legend(['Reference line','samples', 'Quadratic', 'Tapered'])
#ax1.margins(x=0, y=-0.25)
sio.savemat('history_lin_reg_fz.mat', {'hist':history_lin_reg_fz.history['loss']})
sio.savemat('history_lin_reg_z.mat', {'hist':history_lin_reg2.history['loss']})

#plt.figure()
#plt.plot(range(1,101), history_lin_reg2.history['loss'])
#plt.plot(range(1,101), history_lin_reg.history['metric_z_zhat'])
#plt.legend(['z-zhat', 'fz-fzhat'])
#plt.grid('on')
