# Supplementary material for: Deep learning methods for inverse problems
Source: PeerJ Comput Sci. 2022 May 2;8:e951. doi: 10.7717/peerj-cs.951 (PMC9137882; doi:10.7717/peerj-cs.951)
Supplement: Supplemental Information 1 — Raw data including the deep learning codes and their weights. The statistical analyses are also reported in the Experiments section of the article. [file peerj-cs-08-951-s001.zip › deepLearning/linreg_code/eval_lin_reg.m]

close all;
load('x_data_test.mat')
load('samples_test.mat')
figure;plot(x_data_test, samples_test, '.k');
min_val = -1;
max_val = 1;
x = min_val : 0.01: max_val;
y_DM = 1.01316 * x + 3.08335;
y_DC = 1.12294 * x + 3.09011;
hold on; plot(x , [y_DM; y_DC]); legend('Sample Points', 'Direct Mapping (DM)', 'Data Consistenct optimizer (DC)');
title('without regularizer 500 epochs bs = 10')

figure;plot(x_data_test, samples_test, '.k');
y_DM = 0.0197051 * x + 2.81797;
y_DC = -0.18593 * x + 2.72248;
hold on; plot(x , [y_DM; y_DC]); legend('Sample Points', 'Direct Mapping (DM)', 'Data Consistenct optimizer (DC)');
title('activation and kernel l2 regularizer in a,b layers 500 epochs bs = 10')

figure;plot(x_data_test, samples_test, '.k');
y_DM = 0.378506 * x + 2.79458;
y_DC = 0.479386 * x + 2.79558;
hold on; plot(x , [y_DM; y_DC]); legend('Sample Points', 'Direct Mapping (DM)', 'Data Consistenct optimizer (DC)');
title('activation and kernel l2 regularizer in a,b layers 200 epochs bs = 10')

figure;plot(x_data_test, samples_test, '.k');
y_DM = 0.202501 * x + 2.77716;
y_DC = 0.244593 * x + 2.70797;
hold on; plot(x , [y_DM; y_DC]); legend('Sample Points', 'Direct Mapping (DM)', 'Data Consistenct optimizer (DC)');
title('activation l2 regularizer in a,b layers 200 epochs bs = 10')

figure;plot(x_data_test, samples_test, '.k');
y_DM = 0.474677 * x + 3.10467;
y_DC = 0.478832 * x + 3.00466;
hold on; plot(x , [y_DM; y_DC]); legend('Sample Points', 'Direct Mapping (DM)', 'Data Consistenct optimizer (DC)');
title('deeper NN with relu activation 200 epochs bs = 32')

figure;plot(x_data_test, samples_test, '.k');
y_DM = 0.362065 * x + 3.05547;
y_DC = 0.107615 * x + 2.97933;
hold on; plot(x , [y_DM; y_DC]); legend('Sample Points', 'Direct Mapping (DM)', 'Data Consistenct optimizer (DC)');
title('deeper NN with relu activation 200 epochs bs = 64')

figure;plot(x_data_test, samples_test, '.k');
y_DM = 0.441329 * x + 3.14404;
y_DC = 0.409639 * x + 3.07139;
hold on; plot(x , [y_DM; y_DC]); legend('Sample Points', 'Direct Mapping (DM)', 'Data Consistenct optimizer (DC)');
title('deeper NN with relu activation 200 epochs bs = 64 + 1 residual block')

figure;plot(x_data_test, samples_test, '.k');
y_DM = 0.508919 * x + 3.03101;
y_DC = 2 * x + 2.72137;
hold on; plot(x , [y_DM; y_DC]); legend('Sample Points', 'Direct Mapping (DM)', 'Data Consistenct optimizer (DC)');
title('deeper NN with relu activation 200 epochs bs = 64 + 1 residual block, without noise and outlier')
