# Supplementary material for: Deep learning methods for inverse problems
Source: PeerJ Comput Sci. 2022 May 2;8:e951. doi: 10.7717/peerj-cs.951 (PMC9137882; doi:10.7717/peerj-cs.951)
Supplement: Supplemental Information 1 — Raw data including the deep learning codes and their weights. The statistical analyses are also reported in the Experiments section of the article. [file peerj-cs-08-951-s001.zip › deepLearning/linreg_code/GA_objective_linreg.m]

function out = GA_objective_linreg(zhat)
global x net y_t
y = zhat(1)*x + zhat(2);
% y_t = ref_alpha*x + ref_b;
out = sum(sum((y' - y_t').^2, 2)) + 0.5*net(zhat');
