# Supplementary material for: Deep learning methods for inverse problems
Source: PeerJ Comput Sci. 2022 May 2;8:e951. doi: 10.7717/peerj-cs.951 (PMC9137882; doi:10.7717/peerj-cs.951)
Supplement: Supplemental Information 1 — Raw data including the deep learning codes and their weights. The statistical analyses are also reported in the Experiments section of the article. [file peerj-cs-08-951-s001.zip › deepLearning/linreg_code/linreg_deep_reg.m]

function zhat = linreg_deep_reg
clear
global ref_alpha ref_b x y_t net
ref_alpha = 0.5;
ref_b = 3;

load x_data_test2 %
load samples_test2 

x=samples_x;
y_t=samples_y;
% x = [ -1 : 0.01: 1]';
% y_t = ref_alpha*x+ref_b;


feasile_range_a = [-4,4];
feasible_range_b = [-5,5];
for i =1 : 1000
    flag1 = 0;
    flag2 = 0;
    if rand < 0.5
        if rand < 0.5
            trsamples(i , 1) = rand*8-4;
%         else
%             trsamples(i , 1) = rand*8-4;
        end
    else
        trsamples(i , 1) = rand*10 + 5;
        flag1 = 1;
    end
    if rand < 0.5
        if rand < 0.5
            trsamples(i , 2) = rand*10-5;
%         else
%             trsamples(i , 2) = rand*10 + 6;
        end
    else
        trsamples(i , 2) = rand*20 + 6;
        flag2 = 1;
    end
    if flag1 == 0 & flag2 == 0
    trlabels(i)=1;
    else
        trlabels(i) = -1;
    end
end
x2 = trsamples';
t = trlabels;
% while(1)
net = patternnet([5,4,3,2]);
net = train(net,x2,t);
% view(net)
y = net(x2);
y = sign(y);
t1  = y == t;
% regularizer_MSE = sqrt(sum((y-t).^2));
regularizer_acc = sum(t1)/length(t)

%% Minimizing ||m - F(z)|| + lambda R(z, W) using GA
% options_ga = gaoptimset('Generations',100, 'PlotFcn', @gaplotbestf);
% if regularizer_acc > 0.7
%     save('linreg_net_reg.mat', 'net');
% options_ga = optimoptions('ga','OutputFcn',@gaoutfun,'CrossoverFraction',0.2, 'MaxGenerations', 100);
% options_ga = optimoptions('ga', 'MaxGenerations', 100);
if regularizer_acc > 0.8
statistical_test_run_num = 10;
MSE_dr = zeros(1,statistical_test_run_num);
aa_dr = zeros(1,statistical_test_run_num);
bb_dr = zeros(1,statistical_test_run_num);
for j=1 : statistical_test_run_num
    [zhat,fval,exitflag,output_iter] = ga(@GA_objective_linreg,2, [] , [], [],[], [0,0],[4,5], [],[]);%, options_ga);
    aa_dr(j) = zhat(1);
    bb_dr(j) = zhat(2);
    pred_line = aa_dr(j)*samples_x + bb_dr(j);
    ref_line = 3*samples_x + 4;
    MSE_dr(j) = immse(ref_line, pred_line);
end
save('F://Kamyab_data//IR_BE//deepLearning//linear_regression//result//a_DR_tst_NO.mat', 'aa_dr')
save('F://Kamyab_data//IR_BE//deepLearning//linear_regression//result//b_DR_tst_NO.mat', 'bb_dr')
save('F://Kamyab_data//IR_BE//deepLearning//linear_regression//result//MSE_DR_tst_NO.mat', 'MSE_dr')
end
% break;
% end
% end
% figure;plot(x_data_test, samples_test, '.k');
% min_val = -1;
% max_val = 1;
% xx = min_val : 0.01: max_val;
% y_DM = 0.474677 * xx + 3.10467;
% y_DC = 0.478832 * xx + 3.00466;
% % y_DM = 0.508919 * xx + 3.03101;
% % y_DC = 0.83 * xx + 2.92137;
% y_DR = 0.9497 * xx + 3.02;
% y_ref = 0.5 * xx + 3;
% % y_DR = zhat(1) * xx + zhat(2);
% hold on; plot(xx , [y_ref;y_DM; y_DC;y_DR]); legend('Sample Points','Reference Line', 'Direct Mapping (DM)', 'Data Consistenct optimizer (DC)', 'Deep Regilarizer (DR)');
% xlabel('x'); ylabel('m'); grid on;
% title('without regularizer 500 epochs bs = 10')

end
