# Supplementary material for: Deep learning methods for inverse problems
Source: PeerJ Comput Sci. 2022 May 2;8:e951. doi: 10.7717/peerj-cs.951 (PMC9137882; doi:10.7717/peerj-cs.951)
Supplement: Supplemental Information 1 — Raw data including the deep learning codes and their weights. The statistical analyses are also reported in the Experiments section of the article. [file peerj-cs-08-951-s001.zip › deepLearning/linreg_code/linreg_deep_reg_NM.m]

function zhat = linreg_deep_reg_NM
clear
global ref_alpha ref_b x y_t net
ref_alpha = 3;
ref_b = 4;

load x_data_test2 %
load samples_test2
max_val=1;
min_val=-1;
x=samples_x;
y_t=samples_y;
N=500;
N_tst=500;
x_data_test2  = rand(N_tst,N) * (max_val - min_val) + min_val;
samples_test2 = zeros(N_tst,N);
ref_alpha_tst2 = rand(N_tst,1)*8;%slop angle, feasible range = [0,1]
ref_b_tst2 = rand(N_tst,1)*10; % intercept. feasible range = [0,10]

% add noise to all of points in each record and turn lognormal number of outliers of points in each record to outlier
for i=1: N_tst
    mus = 0;
    sigmas = rand;
    num_of_outliers = round(-5*log(rand))+1;
    n_noise = N - num_of_outliers+1;
    samples_test2(i,num_of_outliers:N) = x_data_test2(i,num_of_outliers:N).*repmat(ref_alpha_tst2(i),[1,n_noise]) + repmat(ref_b_tst2(i), [1,n_noise]) + normrnd(mus, sigmas, 1,n_noise);
    samples_test2(i, 1:num_of_outliers)= ones(1,num_of_outliers)./rand(1,num_of_outliers);%np.random.exponential(scale=5.0, size=(1,50))% x_data[:, 0:50]*np.tile(ref_alpha, (1,50)) + np.tile(ref_b, (1,50)) + 10*np.random.randn(N_tr,50)
end
indices = randperm(N_tst);
samples_test2 = samples_test2(indices,:);
x_data_test2 = x_data_test2(indices,:);
ref_alpha_tst2 = ref_alpha_tst2(indices,:);
ref_b_tst2 = ref_b_tst2(indices,:);

feasile_range_a = [-4,4];
feasible_range_b = [-5,5];
for i =1 : 1000
    flag1 = 0;
    flag2 = 0;
    if rand < 0.5
        if rand < 0.5
            trsamples(i , 1) = rand*8-4;
            %         else
            %             trsamples(i , 1) = rand*8-4;
        end
    else
        trsamples(i , 1) = rand*10 + 5;
        flag1 = 1;
    end
    if rand < 0.5
        if rand < 0.5
            trsamples(i , 2) = rand*10-5;
            %         else
            %             trsamples(i , 2) = rand*10 + 6;
        end
    else
        trsamples(i , 2) = rand*20 + 6;
        flag2 = 1;
    end
    if flag1 == 0 & flag2 == 0
        trlabels(i)=1;
    else
        trlabels(i) = -1;
    end
end
x2 = trsamples';
t = trlabels;
% while(1)
net = patternnet([5,4,3,2]);
net = train(net,x2,t);
% view(net)
y = net(x2);
y = sign(y);
t1  = y == t;
% regularizer_MSE = sqrt(sum((y-t).^2));
regularizer_acc = sum(t1)/length(t)
if regularizer_acc > .8
    %% Minimizing ||m - F(z)|| + lambda R(z, W) using GA
    % options_ga = gaoptimset('Generations',100, 'PlotFcn', @gaplotbestf);
    % if regularizer_acc > 0.7
    %     save('linreg_net_reg.mat', 'net');
    % options_ga = optimoptions('ga','OutputFcn',@gaoutfun,'CrossoverFraction',0.2, 'MaxGenerations', 100);
    % options_ga = optimoptions('ga', 'MaxGenerations', 100);
    statistical_test_run_num = 10;
    MSE_dr = zeros(1,statistical_test_run_num);
    aa_dr = zeros(1,statistical_test_run_num);
    bb_dr = zeros(1,statistical_test_run_num);
    for j=1 : statistical_test_run_num
        %     [zhat,fval,exitflag,output_iter] = ga(@GA_objective_linreg,2, [] , [], [],[], [0,0],[1,5], [],[]);%, options_ga);
        z_0 = [0,0];
        % zhat = fminunc(@GA_objective_linreg, z_0);
        x=samples_x;
        y_t=samples_y;
        
        zhat2 = fminsearch(@GA_objective_linreg, z_0);
        aa_dr_NM(j) = zhat2(1);
        bb_dr_NM(j) = zhat2(2);
        pred_line = aa_dr_NM(j)*samples_x + bb_dr_NM(j);
        ref_line = 3*samples_x + 4;
        MSE_dr_NM(j) = immse(ref_line, pred_line);
        for k = 1 : N_tst
            z_0=[0,0];
            y_t = samples_test2(k,:);
            x = x_data_test2(k,:);
            zhat2 = fminsearch(@GA_objective_linreg, z_0);
            aa_dr_NM2(j,k) = zhat2(1);
            bb_dr_NM2(j,k) = zhat2(2);
            pred_line = aa_dr_NM2(j,k)*x_data_test2(k,:) + bb_dr_NM2(j,k);
            ref_line = ref_alpha_tst2(k)*x_data_test2(k,:)+ ref_b_tst2(k);
            MSE_dr_NM2(j,k) = immse(ref_line, pred_line);
        end
        
    end
    save('F://Kamyab_data//IR_BE//deepLearning//linear_regression//result//a_DR_quasi_tst_NO2.mat', 'aa_dr_NM')
    save('F://Kamyab_data//IR_BE//deepLearning//linear_regression//result//b_DR_quasi_tst_NO2.mat', 'bb_dr_NM')
    save('F://Kamyab_data//IR_BE//deepLearning//linear_regression//result//MSE_DR_quasi_tst_NO2.mat', 'MSE_dr_NM')
    save('F://Kamyab_data//IR_BE//deepLearning//linear_regression//result//a_DR_quasi_tst_NO2_st.mat', 'aa_dr_NM2')
    save('F://Kamyab_data//IR_BE//deepLearning//linear_regression//result//b_DR_quasi_tst_NO2_st.mat', 'bb_dr_NM2')
    save('F://Kamyab_data//IR_BE//deepLearning//linear_regression//result//MSE_DR_quasi_tst_NO2_st.mat', 'MSE_dr_NM2')

    % break;
    % end
    % end
    % figure;plot(x_data_test, samples_test, '.k');
    % min_val = -1;
    % max_val = 1;
    % xx = min_val : 0.01: max_val;
    % y_DM = 0.474677 * xx + 3.10467;
    % y_DC = 0.478832 * xx + 3.00466;
    % % y_DM = 0.508919 * xx + 3.03101;
    % % y_DC = 0.83 * xx + 2.92137;
    % y_DR = 0.9497 * xx + 3.02;
    % y_ref = 0.5 * xx + 3;
    % % y_DR = zhat(1) * xx + zhat(2);
    % hold on; plot(xx , [y_ref;y_DM; y_DC;y_DR]); legend('Sample Points','Reference Line', 'Direct Mapping (DM)', 'Data Consistenct optimizer (DC)', 'Deep Regilarizer (DR)');
    % xlabel('x'); ylabel('m'); grid on;
    % title('without regularizer 500 epochs bs = 10')
    
end
