# Supplementary material for: Deep learning methods for inverse problems
Source: PeerJ Comput Sci. 2022 May 2;8:e951. doi: 10.7717/peerj-cs.951 (PMC9137882; doi:10.7717/peerj-cs.951)
Supplement: Supplemental Information 1 — Raw data including the deep learning codes and their weights. The statistical analyses are also reported in the Experiments section of the article. [file peerj-cs-08-951-s001.zip › deepLearning/linreg_code/lin_reg_poly_fit.m]

load('x_data_test2.mat')
load('samples_test2.mat')
p = polyfit(samples_x, samples_y, 1);
N_tst=500;
N=500;
for i=1:10
    
    x_data_test2  = rand(N_tst,N) * (1 - (-1)) + (-1);
    samples_test2 = zeros(N_tst,N);
    ref_alpha_tst2 = rand(N_tst,1)*8; %slop angle, feasible range = [0,1]
    ref_b_tst2 = rand(N_tst,1)*10; % arz az mabda'a, feasible range = [-5,5]
    for k=1 :N_tst
        mus = 0;
        sigmas = rand;
        num_of_outliers = 1;%round(-5*log(rand))+1;
        n_noise = 0;%N - num_of_outliers;
        samples_test2(k,num_of_outliers:500) = x_data_test2(k,num_of_outliers:500).*repmat(ref_alpha_tst2(i),[1,n_noise+1]) + repmat(ref_b_tst2(i), [1,n_noise+1]) + sigmas*randn(1,n_noise+1);
%         samples_test2(k, 1:num_of_outliers)= ones(1,num_of_outliers)./rand(1,num_of_outliers);%#np.random.exponential(scale=5.0, size=(1,50))# x_data[:, 0:50]*np.tile(ref_alpha, (1,50)) + np.tile(ref_b, (1,50)) + 10*np.random.randn(N_tr,50)
    end
    for j = 1 : N_tst
        p=polyfit(x_data_test2(j,:), samples_test2(j,:),1);
        pred_alpha(j)=p(1);
        pred_b(j)=p(2);
    end
    MSE_a(i) = mean(pred_alpha'-ref_alpha_tst2);
    MSE_b(i) = mean(pred_b'-ref_b_tst2);
end
mean(MSE_a)
mean(MSE_b)
