# Supplementary material for: Deep learning methods for inverse problems
Source: PeerJ Comput Sci. 2022 May 2;8:e951. doi: 10.7717/peerj-cs.951 (PMC9137882; doi:10.7717/peerj-cs.951)
Supplement: Supplemental Information 1 — Raw data including the deep learning codes and their weights. The statistical analyses are also reported in the Experiments section of the article. [file peerj-cs-08-951-s001.zip › deepLearning/linreg_code/save_test_sample.m]

ref_a = 3; ref_b = 4;

N = 500;
max_val = 1;
min_val = -1;
samples_x = min_val + rand(1,500)*(max_val - min_val);
samples_y=ref_a*samples_x+ref_b;
samples_y(1:50) = samples_y(1:50) + 10*randn(1,50);
samples_y(51:end) = samples_y(51:end) + randn(1,450);
figure; plot(samples_x , samples_y, '.k');
save x_data_test2 samples_x
save samples_test2 samples_y
