# Supplementary material for: Deep learning methods for inverse problems
Source: PeerJ Comput Sci. 2022 May 2;8:e951. doi: 10.7717/peerj-cs.951 (PMC9137882; doi:10.7717/peerj-cs.951)
Supplement: Supplemental Information 1 — Raw data including the deep learning codes and their weights. The statistical analyses are also reported in the Experiments section of the article. [file peerj-cs-08-951-s001.zip › deepLearning/linreg_code/statistical_evaluation.m]

close all;
res_path = 'F://Kamyab_data//IR_BE//deepLearning//linear_regression//result//';

load('x_data_test2.mat')
load('samples_test2.mat')


load([res_path,'MSE_DR_tst_NO']);
load([res_path,'MSE_DR_quasi_tst_NO2']);
% load([res_path,'MSE_DM_tr_Normal_tst_NO']);
% load([res_path,'MSE_DM_tr_NO_tst_NO']);
% load([res_path,'MSE_DC_tr_Normal_tst_NO']);
% load([res_path,'MSE_DC_tr_NO_tst_NO']);


load([res_path,'a_DM_tr_Normal_tst_NO2']);
load([res_path,'b_DM_tr_Normal_tst_NO2']);

load([res_path,'a_DM_tr_NO_tst_NO2']);
load([res_path,'b_DM_tr_NO_tst_NO2']);

load([res_path,'a_DC_tr_Normal_tst_NO2']);
load([res_path,'b_DC_tr_Normal_tst_NO2']);

load([res_path,'a_DC_tr_NO_tst_NO2']);
load([res_path,'b_DC_tr_NO_tst_NO2']);

% load([res_path,'MSE_DM_tr_Normal_tst_NO']);
% load([res_path,'MSE_DM_tr_NO_tst_NO']);
% load([res_path,'MSE_DC_tr_Normal_tst_NO']);
% load([res_path,'MSE_DC_tr_NO_tst_NO']);
for i = 1 : 10
    MSE_DM_tr_Normal_tst_NO(i) = immse(3*samples_x + 4 , a_DM_tr_Normal_tst_NO(i)*samples_x +b_DM_tr_Normal_tst_NO(i));
    MSE_DM_tr_NO_tst_NO(i) = immse(3*samples_x + 4 , a_DM_tr_NO_tst_NO(i)*samples_x +b_DM_tr_NO_tst_NO(i));
    MSE_DC_tr_Normal_tst_NO(i) = immse(3*samples_x + 4 , a_DC_tr_Normal_tst_NO(i)*samples_x +b_DC_tr_Normal_tst_NO(i));
    MSE_DC_tr_NO_tst_NO(i) = immse(3*samples_x + 4 , a_DC_tr_NO_tst_NO(i)*samples_x +b_DC_tr_NO_tst_NO(i));

end

load([res_path,'a_DR_quasi_tst_NO2']);
load([res_path,'b_DR_quasi_tst_NO2']);

load([res_path,'a_DR_tst_NO']);
load([res_path,'b_DR_tst_NO']);


p_DM_DC_tr_normal = signrank(MSE_DM_tr_Normal_tst_NO, MSE_DC_tr_Normal_tst_NO)
p_DM_DR_tr_normal = signrank(MSE_DM_tr_Normal_tst_NO, MSE_dr(1:10))
p_DC_DR_tr_normal = signrank(MSE_DC_tr_Normal_tst_NO, MSE_dr(1:10))
p_DM_DRq_tr_normal = signrank(MSE_DM_tr_Normal_tst_NO, MSE_dr_quasi)
p_DC_DRq_tr_normal = signrank(MSE_DC_tr_Normal_tst_NO, MSE_dr_quasi)
p_DR_DRq_tr_normal = signrank(MSE_dr(1:10), MSE_dr_quasi)


p_DM_DC_tr_NO = signrank(MSE_DM_tr_NO_tst_NO, MSE_DC_tr_NO_tst_NO)
p_DM_DR_tr_NO = signrank(MSE_DM_tr_NO_tst_NO, MSE_dr(1:10))
p_DC_DR_tr_NO = signrank(MSE_DC_tr_NO_tst_NO, MSE_dr(1:10))

p_DM_DRq_tr_NO = signrank(MSE_DM_tr_NO_tst_NO, MSE_dr_quasi)
p_DC_DRq_tr_NO = signrank(MSE_DC_tr_NO_tst_NO, MSE_dr_quasi)
p_DR_DRq_tr_NO = signrank(MSE_dr', MSE_dr_quasi')


%% plot the best solution found by each method

min_val = -1;
max_val = 1;
x = min_val : 0.01: max_val;
y_ref = 3*x + 4;

% [~,min_idx] = min(MSE_DM_tr_Normal_tst_NO);
% a = a_DM_tr_Normal_tst_NO(min_idx);
% b = b_DM_tr_Normal_tst_NO(min_idx);
a = mean(a_DM_tr_Normal_tst_NO);
b = mean(b_DM_tr_Normal_tst_NO);
y_DM_Normal =a*x + b;

% [~,min_idx] = min(MSE_DC_tr_Normal_tst_NO);
% a = a_DC_tr_Normal_tst_NO(min_idx);
% b = b_DC_tr_Normal_tst_NO(min_idx);
a = mean(a_DC_tr_Normal_tst_NO);
b = mean(b_DC_tr_Normal_tst_NO);
y_DC_Normal =a*x + b;

% [~,min_idx] = min(MSE_dr);
% a = aa_dr(min_idx);
% b = bb_dr(min_idx);
a = mean(aa_dr);
b = mean(bb_dr);
y_DR =a*x + b;

% [~,min_idx] = min(MSE_DM_tr_NO_tst_NO);
% a = a_DM_tr_NO_tst_NO(min_idx);
% b = b_DM_tr_NO_tst_NO(min_idx);
a = mean(a_DM_tr_NO_tst_NO);
b = mean(b_DM_tr_NO_tst_NO);

y_DM_NO =a*x + b;

% [~,min_idx] = min(MSE_DC_tr_NO_tst_NO);
% a = a_DC_tr_NO_tst_NO(min_idx);
% b = b_DC_tr_NO_tst_NO(min_idx);
a = mean(a_DC_tr_NO_tst_NO)
b = mean(b_DC_tr_NO_tst_NO)
y_DC_NO =a*x + b;

% [~,min_idx] = min(MSE_dr);
% a = aa_dr(min_idx);
% b = bb_dr(min_idx);
a = mean(aa_dr);
b = mean(bb_dr);

y_DR =a*x + b;

% [~,min_idx] = min(MSE_dr_quasi);
% a = aa_dr_quasi(min_idx);
% b = bb_dr_quasi(min_idx);
a = mean(aa_dr_quasi);
b = mean(bb_dr_quasi);
y_DR_quasi =a*x + b;

figure;plot(samples_x, samples_y, '.k');
hold on; plot(x , [y_ref;y_DM_Normal; y_DC_Normal; y_DR; y_DR_quasi],'LineWidth',2); legend('Sample Points', 'Reference Line','Direct Mapping (DM)', 'Data Consistenct optimizer (DC)', 'Deep Regularizer-GA (DR-GA)', 'Deep Regularizer-Quasi (DR-Quasi)');
title('Training Data: Normal');
xlabel('x'); ylabel('m_y');grid on;
figure;plot(samples_x, samples_y, '.k');
hold on; plot(x , [y_ref;y_DM_NO; y_DC_NO; y_DR;y_DR_quasi],'LineWidth',2); legend('Sample Points', 'Reference Line','Direct Mapping (DM)', 'Data Consistenct optimizer (DC)', 'Deep Regularizer-GA (DR-GA)', 'Deep Regularizer-Quasi (DR-Quasi)');
title('Training Data: Noise + Outlier');
xlabel('x'); ylabel('m_y');grid on;
