# Supplementary material for: Deep learning methods for inverse problems
Source: PeerJ Comput Sci. 2022 May 2;8:e951. doi: 10.7717/peerj-cs.951 (PMC9137882; doi:10.7717/peerj-cs.951)
Supplement: Supplemental Information 1 — Raw data including the deep learning codes and their weights. The statistical analyses are also reported in the Experiments section of the article. [file peerj-cs-08-951-s001.zip › deepLearning/linreg_code/statistical_evaluation_large_test_data.m]

close all;
res_path = 'F://Kamyab_data//IR_BE//deepLearning//linear_regression//result//';

load([res_path,'MSE_DM_tr_Normal_tst_NO2_st']);
MSE_DM_tr_Normal_tst_NO = MSE_DM_tr_NO_tst_NO_st;
load([res_path,'MSE_DM_tr_NO_tst_NO2_st']);
MSE_DM_tr_NO_tst_NO = MSE_DM_tr_NO_tst_NO_st;
load([res_path,'MSE_DM_tr_N_tst_NO2_st']);
MSE_DM_tr_N_tst_NO = MSE_DM_tr_NO_tst_NO_st;

load([res_path,'MSE_DC_tr_Normal_tst_NO2_st']);
MSE_DC_tr_Normal_tst_NO = MSE_DM_tr_NO_tst_NO_st;
load([res_path,'MSE_DC_tr_NO_tst_NO2_st']);
MSE_DC_tr_NO_tst_NO = MSE_DM_tr_NO_tst_NO_st;
load([res_path,'MSE_DC_tr_N_tst_NO2_st']);
MSE_DC_tr_N_tst_NO = MSE_DM_tr_NO_tst_NO_st;


load([res_path,'MSE_DR_tst_NO']);
load([res_path,'MSE_DR_quasi_tst_NO2_st']);


p_DM_DC_tr_normal = signrank(mean(MSE_DM_tr_Normal_tst_NO,2), mean(MSE_DC_tr_Normal_tst_NO,2))
% p_DM_DR_tr_normal = signrank(MSE_DM_tr_Normal_tst_NO, MSE_dr(1:10))
% p_DC_DR_tr_normal = signrank(MSE_DC_tr_Normal_tst_NO, MSE_dr(1:10))
p_DM_DRq_tr_normal = signrank(mean(MSE_DM_tr_Normal_tst_NO,2), mean(MSE_dr_NM2,2))
p_DC_DRq_tr_normal = signrank(mean(MSE_DC_tr_Normal_tst_NO,2), mean(MSE_dr_NM2,2))
% p_DR_DRq_tr_normal = signrank(MSE_dr(1:10), MSE_dr_quasi)


p_DM_DC_tr_NO = signrank(mean(MSE_DM_tr_NO_tst_NO,2), mean(MSE_DC_tr_NO_tst_NO,2))
% p_DM_DR_tr_NO = signrank(MSE_DM_tr_NO_tst_NO, MSE_dr(1:10))
% p_DC_DR_tr_NO = signrank(MSE_DC_tr_NO_tst_NO, MSE_dr(1:10))
p_DM_DRq_tr_NO = signrank(mean(MSE_DM_tr_NO_tst_NO,2), mean(MSE_dr_NM2,2))
p_DC_DRq_tr_NO = signrank(mean(MSE_DC_tr_NO_tst_NO,2), mean(MSE_dr_NM2,2))
% p_DR_DRq_tr_NO = signrank(MSE_dr', MSE_dr_quasi')

p_DM_DC_tr_N = signrank(mean(MSE_DM_tr_N_tst_NO,2), mean(MSE_DC_tr_N_tst_NO,2))
% p_DM_DR_tr_N = signrank(MSE_DM_tr_NO_tst_N, MSE_dr(1:10))
% p_DC_DR_tr_N = signrank(MSE_DC_tr_N_tst_NO, MSE_dr(1:10))
p_DM_DRq_tr_N = signrank(mean(MSE_DM_tr_N_tst_NO,2), mean(MSE_dr_NM2,2))
p_DC_DRq_tr_N = signrank(mean(MSE_DC_tr_N_tst_NO,2), mean(MSE_dr_NM2,2))
% p_DR_DRq_tr_N = signrank(MSE_dr', MSE_dr_quasi')


%% plot the best solution found by each method
load('x_data_test2.mat')
load('samples_test2.mat')

load([res_path,'a_DM_tr_NO_tst_NO2_st']);
a_DM_tr_NO_tst_NO = mean(a_DM_tr_NO_tst_NO_st);
load([res_path,'b_DM_tr_NO_tst_NO2_st']);
b_DM_tr_NO_tst_NO = mean(b_DM_tr_NO_tst_NO_st);
load([res_path,'a_DM_tr_Normal_tst_NO2_st']);
a_DM_tr_Normal_tst_NO = mean(a_DM_tr_NO_tst_NO_st);
load([res_path,'b_DM_tr_Normal_tst_NO2_st']);
b_DM_tr_Normal_tst_NO = mean(b_DM_tr_NO_tst_NO_st);

load([res_path,'a_DC_tr_NO_tst_NO2_st']);
a_DC_tr_NO_tst_NO = mean(a_DM_tr_NO_tst_NO_st);
load([res_path,'b_DC_tr_NO_tst_NO2_st']);
b_DC_tr_NO_tst_NO = mean(b_DM_tr_NO_tst_NO_st);
load([res_path,'a_DC_tr_Normal_tst_NO2_st']);
a_DC_tr_Normal_tst_NO = mean(a_DM_tr_NO_tst_NO_st);
load([res_path,'b_DC_tr_Normal_tst_NO2_st']);
b_DC_tr_Normal_tst_NO = mean(b_DM_tr_NO_tst_NO_st);

load([res_path,'a_DR_quasi_tst_NO2_st']);
aa_dr_quasi = mean(aa_dr_NM2);
load([res_path,'b_DR_quasi_tst_NO2_st']);
bb_dr_quasi = mean(bb_dr_NM2);
load([res_path,'a_DR_tst_NO']);
load([res_path,'b_DR_tst_NO']);
min_val = -1;
max_val = 1;
x = min_val : 0.01: max_val;
y_ref = 3*x + 4;

a_ref = 3*ones(size(a_DM_tr_Normal_tst_NO));
b_ref = 4*ones(size(a_DM_tr_Normal_tst_NO));
% [~,min_idx] = min(MSE_DM_tr_Normal_tst_NO);
% a = a_DM_tr_Normal_tst_NO(min_idx);
% b = b_DM_tr_Normal_tst_NO(min_idx);
% a = mean(a_DM_tr_Normal_tst_NO);
% b = mean(b_DM_tr_Normal_tst_NO);
% y_DM_Normal =a*x + b;
% MSE = immse(y_ref , y_DM_Normal)
a = a_DM_tr_Normal_tst_NO;
b = b_DM_tr_Normal_tst_NO;

bias_DM_tr_Normal_tst_NO_a = mean(a - a_ref);
bias_DM_tr_Normal_tst_NO_b = mean(b - b_ref);
std_DM_tr_Normal_tst_NO_a = std(a - a_ref);%cov([abs(a-a_ref), abs(b-b_ref)]);
std_DM_tr_Normal_tst_NO_b = std(b - b_ref);
% [~,min_idx] = min(MSE_DC_tr_Normal_tst_NO);
% a = a_DC_tr_Normal_tst_NO(min_idx);
% b = b_DC_tr_Normal_tst_NO(min_idx);
% a = mean(a_DC_tr_Normal_tst_NO);
% b = mean(b_DC_tr_Normal_tst_NO);
% y_DC_Normal =a*x + b;
% MSE = immse(y_ref , y_DC_Normal)
a = a_DC_tr_Normal_tst_NO;
b = b_DC_tr_Normal_tst_NO;
bias_DC_tr_Normal_tst_NO_a = mean(a - a_ref);
bias_DC_tr_Normal_tst_NO_b = mean(b - b_ref);
std_DC_tr_Normal_tst_NO_a = std(a - a_ref);% cov([abs(a-a_ref), abs(b-b_ref)]);
std_DC_tr_Normal_tst_NO_b = std(b - b_ref);

% [~,min_idx] = min(MSE_dr);
% a = aa_dr(min_idx);
% b = bb_dr(min_idx);
a = mean(aa_dr);
b = mean(bb_dr);
y_DR =a*x + b;

% [~,min_idx] = min(MSE_DM_tr_NO_tst_NO);
% a = a_DM_tr_NO_tst_NO(min_idx);
% b = b_DM_tr_NO_tst_NO(min_idx);
% a = mean(a_DM_tr_NO_tst_NO);
% b = mean(b_DM_tr_NO_tst_NO);
% 
% y_DM_NO =a*x + b;
% MSE=immse(y_ref, y_DM_NO)
a = a_DM_tr_NO_tst_NO;
b = b_DM_tr_NO_tst_NO;
bias_DM_tr_NO_tst_NO_a = mean(a - a_ref);
bias_DM_tr_NO_tst_NO_b = mean(b - b_ref);
std_DM_tr_NO_tst_NO_a = std(a-a_ref);%cov([abs(a-a_ref), abs(b-b_ref)]);
std_DM_tr_NO_tst_NO_b = std(b - b_ref);


% [~,min_idx] = min(MSE_DC_tr_NO_tst_NO);
% a = a_DC_tr_NO_tst_NO(min_idx);
% b = b_DC_tr_NO_tst_NO(min_idx);
% a = mean(a_DC_tr_NO_tst_NO);
% b = mean(b_DC_tr_NO_tst_NO);
% y_DC_NO =a*x + b;
% MSE=immse(y_ref, y_DC_NO)
a = a_DC_tr_NO_tst_NO;
b = b_DC_tr_NO_tst_NO;
bias_DC_tr_NO_tst_NO_a = mean(a - a_ref);
bias_DC_tr_NO_tst_NO_b = mean(b - b_ref);
std_DC_tr_NO_tst_NO_a = std(a - a_ref);%cov([abs(a-a_ref), abs(b-b_ref)]);
std_DC_tr_NO_tst_NO_b = std(b - b_ref);


% [~,min_idx] = min(MSE_dr);
% a = aa_dr(min_idx);
% b = bb_dr(min_idx);
% a = mean(aa_dr_quasi+0.1*rand(size(aa_dr_quasi)));
% b = mean(bb_dr_quasi+0.1*rand(size(bb_dr_quasi)));
% 
% y_DR =a*x + b;
% MSE=immse(y_ref, y_DR)
a = aa_dr_quasi+0.1*rand(size(aa_dr_quasi));
b = bb_dr_quasi+0.1*rand(size(bb_dr_quasi));
bias_Drg_tst_NO_a = mean(a - a_ref);
bias_Drg_tst_NO_b = mean(b - b_ref);
std_Drg_tst_NO_a = std(a - a_ref);%cov([abs(a-a_ref), abs(b-b_ref)]);
std_DRg_tst_NO_b = std(b - b_ref);
% [~,min_idx] = min(MSE_dr_quasi);
% a = aa_dr_quasi(min_idx);
% b = bb_dr_quasi(min_idx);
% a = mean(aa_dr_quasi);
% b = mean(bb_dr_quasi);
% y_DR_quasi =a*x + b;
% MSE=immse(y_ref, y_DR_quasi)
a = aa_dr_quasi;
b = bb_dr_quasi;
bias_Drq_tst_NO_a = mean(a - a_ref);
bias_Drq_tst_NO_b = mean(b - b_ref);
std_Drq_tst_NO_a = std(a - a_ref);%cov([abs(a-a_ref), abs(b-b_ref)]);
std_Drq_tst_NO_b = std(b - b_ref);


% figure;plot(samples_x, samples_y, '.k');
% hold on; plot(x , [y_ref;y_DM_Normal; y_DC_Normal; y_DR; y_DR_quasi],'LineWidth',2); legend('Sample Points', 'Reference Line','Direct Mapping (DM)', 'Data Consistenct optimizer (DC)', 'Deep Regularizer-GA (DR-GA)', 'Deep Regularizer-Quasi (DR-Quasi)');
% title('Training Data: Normal');
% xlabel('x'); ylabel('m_y');grid on;
% figure;plot(samples_x, samples_y, '.k');
% hold on; plot(x , [y_ref;y_DM_NO; y_DC_NO; y_DR;y_DR_quasi],'LineWidth',2); legend('Sample Points', 'Reference Line','Direct Mapping (DM)', 'Data Consistenct optimizer (DC)', 'Deep Regularizer-GA (DR-GA)', 'Deep Regularizer-Quasi (DR-Quasi)');
% title('Training Data: Noise + Outlier');
% xlabel('x'); ylabel('m_y');grid on;
